# Supplementary material for: Crystal structures reveal catalytic and regulatory mechanisms of the dual-specificity ubiquitin/FAT10 E1 enzyme Uba6
Source: Nat Commun. 2022 Aug 19;13:4880. doi: 10.1038/s41467-022-32613-5 (PMC9391358; doi:10.1038/s41467-022-32613-5)
Supplement: Supplementary file 4 — Source Data [file 41467_2022_32613_MOESM4_ESM.xlsx]

## Sheet: Figure 4
Figure 4
a.
Left
UbCF488A nM	Uba6_E.coli~UbCF488A nM/s			Average	STDEV		(Uba6_E.coli + 50μM InsP6)~UbCF488A nM/s			Average	STDEV		Uba6_cell~UbCF488A nM/s			Average	STDEV
0.1	2.21969	2.22967	2.25469	2.23468	0.0180319		1.80441	1.73482	1.78685	1.77536	0.0361901		1.39867	1.34977	1.33429	1.36091	0.0336072
0.25	6.8309	6.36904	6.91233	6.70409	0.293005		3.08964	3.12523	2.96802	3.06096	0.0824366		2.18376	2.27443	2.06802	2.17541	0.103457
0.5	10.0676	9.90116	9.82596	9.93159	0.123677		5.29023	5.31247	5.05715	5.21995	0.141427		3.43373	3.43495	3.26909	3.37926	0.0954094
0.75	17.5261	16.3918	16.7294	16.8824	0.582439		6.17855	6.21641	5.75893	6.0513	0.253901		5.55671	5.72084	5.44515	5.57424	0.138678
1	17.703	15.7278	17.0264	16.8191	1.00378		7.74675	7.33909	7.5351	7.54031	0.203882		6.74301	6.3791	6.32948	6.48386	0.225797
2.5	23.5371	20.3382	20.88	21.5851	1.71204		10.3046	9.12682	9.55431	9.6619	0.59621		9.92403	9.62674	9.60708	9.71928	0.17759
5	26.9357	25.0137	25.5064	25.8186	0.998302		10.8142	9.95522	10.378	10.3825	0.429518		11.6435	10.684	10.067	10.7981	0.794427
7.5	28.1704	27.3873	25.7888	27.1155	1.21385		11.2704	10.6014	11.1185	10.9968	0.350685		9.19477	8.36352	8.65052	8.73627	0.422205
10	26.9582	26.3711	25.3965	26.2419	0.788799		11.3583	11.4184	11.262	11.3463	0.0789003		9.31518	7.94703	8.54782	8.60335	0.685763
Right
t/s	Uba6_E.coli~UbCF488A nM			Average	STDEV		(Uba6_E.coli + 50μM InsP6)~UbCF488A nM			Average	STDEV		Uba6_celli~UbCF488A nM			Average	STDEV
0	0	0	0	0	0		0	0	0	0	0		0	0	0	0	0
0.25	4.65913	6.57696	4.05285	5.09631	1.31763		0.0318276	1.41933	0.374129	0.608428	0.722815		0.322914	1.64598	1.59026	1.18638	0.748306
0.1	7.80279	8.70089	8.17632	8.22667	0.451164		0.957379	2.0421	0.520681	1.17339	0.783375		1.25037	2.37783	1.60347	1.74389	0.576698
0.5	16.4655	15.6109	15.9267	16.001	0.432087		1.67037	2.05726	0.47506	1.4009	0.824803		2.45287	4.65572	3.82273	3.64378	1.11228
1	25.5253	26.0924	23.404	25.0072	1.41712		3.6998	4.28958	3.56335	3.85091	0.385974		6.79951	7.96981	7.15292	7.30741	0.600248
2	38.0652	47.5223	48.7391	44.7755	5.84309		19.9428	7.9027	7.51878	11.7881	7.06482		17.1933	15.8895	14.7799	15.9542	1.20798
5	54.3663	53.6138	51.3898	53.1233	1.54769		38.6888	36.7811	36.3896	37.2865	1.2301		33.8137	35.2683	34.2665	34.4495	0.744368
10	57.9864	56.0358	58.2045	57.4089	1.19412		49.6859	47.049	48.0074	48.2474	1.33473		45.6521	46.0782	45.2896	45.6733	0.394751
20	58.7511	57.4565	62.0742	59.4273	2.38196		56.0906	48.3314	57.8183	54.0801	5.05293		53.1033	51.4222	52.4707	52.3321	0.84907
b.
Left
FAT10CF488A nM	Uba6_E.coli~FAT10CF488A nM/s			Average	STDEV		(Uba6_E.coli + 50μM InsP6)~FAT10CF488A nM/s			Average	STDEV		Uba6_cell~UbCF488A nM/s			Average	STDEV
0.1	6.31505	6.1794	5.93236	6.14227	0.194028		2.51022	2.70793	2.62532	2.61449	0.0993019		1.46279	1.39832	1.41668	1.42593	0.0332122
0.25	13.3182	13.2584	13.2194	13.2653	0.0497594		3.25208	3.28085	3.26473	3.26588	0.0144219		1.74767	1.68443	1.89252	1.77487	0.106676
0.5	21.3958	19.9367	22.3299	21.2208	1.20616		4.22349	4.47271	4.2787	4.32497	0.130895		2.31727	2.31126	2.2906	2.30637	0.0139878
0.75	25.6712	23.0682	27.0543	25.2646	2.02396		5.9699	6.8391	6.23685	6.34862	0.445251		2.54813	2.8577	3.0468	2.81754	0.251749
1	27.3402	25.1477	29.9341	27.474	2.39601		5.03491	5.18676	4.8417	5.02112	0.172942		2.53859	2.71874	2.81191	2.68975	0.138945
2.5	30.3364	30.2133	33.7497	31.4331	2.00718		7.17288	6.25217	6.30448	6.57651	0.517134		3.1708	3.12283	3.25949	3.18437	0.0693328
5	30.8972	31.9091	33.6777	32.1613	1.40732		6.78776	6.41877	6.97983	6.72879	0.285143		4.04236	4.36287	3.79079	4.06534	0.286732
7.5	32.1527	32.6654	34.3622	33.0601	1.15643		8.13922	7.9648	7.57194	7.89199	0.290562		3.50365	3.36686	3.53773	3.46941	0.0904345
10	32.8441	31.3555	34.1524	32.784	1.39942		7.04923	6.93043	6.96622	6.98196	0.0609451		4.08648	3.88306	3.84156	3.93703	0.13108
Right
t/s	Uba6_E.coli~FAT10CF488A nM			Average	STDEV		(Uba6_E.coli + 50μM InsP6)~FAT10CF488A nM			Average	STDEV		Uba6_celli~FAT10CF488A nM			Average	STDEV
0	0	0	0	0	0		0	0	0	0	0		0	0	0	0	0
0.25	1.98526	1.77051	1.93205	1.89594	0.111835		1.27757	1.43018	1.75703	1.48826	0.24495		1.5911	1.76559	1.56599	1.64089	0.108714
0.1	4.63689	5.93394	5.19091	5.25391	0.650818		1.9584	1.69243	1.87431	1.84172	0.135952		1.94006	1.80213	1.85256	1.86492	0.0697896
0.5	12.8484	15.292	17.7864	15.309	2.46905		2.51948	2.58283	2.63517	2.57916	0.0579321		2.37701	2.76252	4.43747	3.19233	1.09541
1	27.8677	27.9341	31.1559	28.9859	1.8796		3.60719	3.54865	3.84613	3.66733	0.157595		4.72753	3.99856	2.47121	3.73244	1.15146
2	37.4317	42.5703	60.7892	46.9304	12.274		6.03698	5.6885	4.88173	5.53574	0.592583		9.31875	9.41469	9.53101	9.42149	0.106292
5	74.3505	68.2365	72.3489	71.6453	3.1171		16.5821	16.8786	14.7963	16.0857	1.12643		20.7682	19.697	20.1677	20.211	0.536925
10	79.1468	71.6333	73.4312	74.7371	3.92329		25.3975	24.0825	21.6084	23.6961	1.92387		27.5414	27.6799	28.8662	28.0292	0.728193
20	77.1385	73.7707	77.4071	76.1055	2.02639		31.9855	29.5064	28.0411	29.8443	1.99381		35.9452	34.8655	39.6791	36.8299	2.52585
c.
Left
log	Uba6_WT_E.coli~Ub			Average	STDEV		Uba1_WT_E.coli~Ub			Average	STDEV		Uba6_Uba1MUT_E.coli~Ub			Average	STDEV
-10	100	100	100	100	0		100	100	100	100	0		100	100	100	100	0
-9	96.5628	91.8735	88.7754	92.4039	3.92071		118.62	92.0871	96.1422	102.283	14.2929		97.8933	95.2194	88.6823	93.9317	4.73856
-8.30103	99.3779	90.437	87.9793	92.5981	5.99874		121.539	89.935	94.1399	101.871	17.162		96.7449	100.937	94.0164	97.2327	3.48588
-8	89.6045	84.1134	82.4498	85.3892	3.74408		111.469	93.0163	95.891	100.126	9.92859		94.7471	90.0847	94.4929	93.1082	2.62152
-7.60206	91.6643	87.4745	82.9827	87.3738	4.34168		114.201	88.9506	90.2877	97.8133	14.2084		95.3564	103.559	93.6625	97.5259	5.29289
-7.30103	74.3851	70.1382	68.7874	71.1036	2.92102		118.021	87.1107	89.993	98.375	17.075		95.2913	105.489	97.7144	99.4982	5.32767
-7	58.4482	53.4085	48.6344	53.497	4.90753		109.025	82.1437	84.9322	92.0336	14.7808		94.5709	93.3642	88.4417	92.1256	3.2469
-6.60206	44.2013	42.2091	45.1255	43.8453	1.49046		106.853	83.3084	83.45	91.2038	13.5528		96.1922	93.9122	83.6432	91.2492	6.68491
-6.30103	47.8062	40.2161	42.418	43.4801	3.90494		109.265	73.9381	88.3122	90.5051	17.7653		100.247	105.287	88.0022	97.8454	8.88908
-6	48.7816	41.5132	38.409	42.9013	5.32376		103.796	80.4426	77.4601	87.233	14.4215		102.585	95.9123	85.61	94.7023	8.55177
-5.30103	46.936	42.047	38.5537	42.5122	4.21051		104.257	87.6956	88.3905	93.4476	9.36731		93.8506	89.6171	80.9753	88.1477	6.5622
-5	47.6385	42.1364	34.2302	41.335	6.74002		105.525	82.3724	90.2488	92.7153	11.7715		104.145	91.2814	83.3476	92.9246	10.4956
-4.30103	41.0054	44.0628	37.0362	40.7014	3.52315		99.8846	85.8579	87.127	90.9565	7.75798		108.939	106.836	92.9777	102.918	8.67225
Right
log	Uba6_WT_E.coli~FAT10			Average	STDEV		Uba6_Uba1MUT_E.coli~FAT10			Average	STDEV
-10	100	100	100	100	0		100	100	100	100	0
-9	100.779	92.8758	94.3098	95.9883	4.21061		98.228	113.187	101.368	104.261	7.88787
-8.30103	99.793	94.1743	97.2683	97.0785	2.81415		95.649	106.104	99.879	100.544	5.25925
-8	92.6428	82.2876	92.4359	89.1221	5.91973		94.9303	109.442	100.79	101.721	7.30062
-7.60206	87.092	76.0689	87.7549	83.6386	6.56393		97.5154	111.282	102.791	103.863	6.94534
-7.30103	78.1175	61.7922	74.6963	71.5353	8.60949		91.8476	113.986	100.466	102.1	11.1595
-7	44.9253	39.0296	43.4711	42.4753	3.07144		95.4624	111.177	96.2326	100.957	8.8587
-6.60206	15.2935	13.6837	16.4055	15.1276	1.36851		90.9175	109.802	98.3796	99.6997	9.51127
-6.30103	13.7864	12.3047	12.7717	12.9543	0.757542		89.5012	105.119	86.5383	93.7196	9.9829
-6	14.0292	13.7147	14.3954	14.0465	0.340674		91.1077	112.335	96.9587	100.134	10.9641
-5.30103	13.5188	13.3417	14.8535	13.9047	0.826483		97.0963	111.151	95.1149	101.121	8.74262
-5	14.0038	12.5851	15.01	13.8663	1.21829		98.4579	103.485	91.9579	97.9669	5.77916
-4.30103	13.823	11.1315	15.3091	13.4212	2.11762		97.0143	106.137	90.6347	97.9288	7.79163
d
Top
	Uba6_WT_E.coli~Ub			Average	STDEV		Uba6_Uba1MUT_E.coli~Ub			Average	STDEV
no InsPx	100	100	100	100	0		82.935	88.3819	81.9535	84.4235	3.46305
InsP3	96.1372	96.2911	101.88	98.1028	3.27227		84.5096	86.0458	87.8612	86.1389	1.67773
InsP5	79.2964	76.1734	86.9684	80.8127	5.55498		91.3997	87.6434	83.9533	87.6655	3.72328
InsP6	43.1189	49.0806	53.1687	48.456	5.05391		89.9309	86.5414	88.1423	88.2049	1.69562
Bottom
	Uba6_WT_E.coli~FAT10			Average	STDEV		Uba6_Uba1MUT_E.coli~FAT10			Average	STDEV
no InsPx	100	100	100	100	0		99.6639	104.418	107.943	104.008	4.15468
InsP3	108.205	108.884	116.651	111.247	4.69222		94.8072	109.202	104.123	102.711	7.30052
InsP5	88.6434	84.9188	86.9541	86.8388	1.86497		93.7362	105.589	104.074	101.133	6.45063
InsP6	14.7695	8.95628	10.7791	11.5016	2.9732		94.142	111.174	100.709	102.009	8.59015
e
Melting temperature
	Uba6SCCH_WT_E.coli			Average	STDEV		Uba6SCCH_WT_cell			Average	STDEV		Uba6SCCH_Mut_E.coli			Average	STDEV		Uba1SCCH_WT_E.coli			Average	STDEV
no InsPX	42.94	42.54	43.34	42.94	0.4		54.44	54.44	54.44	54.44	0		54.25	53.85	53.45	53.85	0.4		53.23	53.23	52.83	53.0967	0.23094
InsP3	47.38	46.77	47.58	47.2433	0.42194		54.24	54.24	54.24	54.24	0		54.05	53.65	53.45	53.7167	0.305505		53.23	52.63	53.23	53.03	0.34641
InsP5	53.63	53.43	53.63	53.5633	0.11547		54.44	54.24	54.44	54.3733	0.11547		53.45	54.05	53.85	53.7833	0.305505		53.03	52.83	53.23	53.03	0.2
InsP6	58.28	58.28	58.88	58.48	0.34641		57.27	57.47	57.67	57.47	0.2		54.05	53.05	53.85	53.65	0.52915		52.83	52.83	53.43	53.03	0.34641

## Sheet: Figure 5de
Figure5
d.
Uba6	Uba6/UbAVSN			Average	stdev
C625A	0	0	0	0	0
C625A + InsP6	0	0	0	0	0
WT_E.coli	100	100	100	100	0
WT_E.coli + InsP6	11.1208	22.8324	14.9386	16.2973	5.97284
WT_cell	11.5823	19.3647	18.1989	16.382	4.19727
WT_cell + InsP6	10.5846	16.058	25.6546	17.4324	7.62844
K628D_E.coli	20.4251	12.1265	23.1491	18.5669	5.74144
K628D_E.coli + InsP6	17.7752	8.51803	22.8022	16.3652	7.24573
D569A_E.coli	13.1453	15.0188	22.5521	16.9054	4.97908
D569A_E.coli + InsP6	7.3956	8.30262	16.6833	10.7938	5.12056
K714D_E.coli	198.693	202.28	177.838	192.937	13.1989
K714D_E.coli + InsP6	93.922	105.632	99.8109	99.7884	5.85528
E502A_E.coli	11.6357	32.9346	24.2109	22.927	10.7074
E502A_E.coli + InsP6	5.11802	7.80785	8.69192	7.20593	1.86143
InsP6mut_E.coli	290.8	287.915	330.794	303.17	23.9666
InsP6mut_E.coli + InsP6	284.341	273.784	289.07	282.398	7.82631
e
Uba6	Uba6~Ub			Average	stdev
C625A	0	0	0	0	0
C625A + InsP6	0	0	0	0	0
WT_E.coli	100	100	100	100	0
WT_E.coli + InsP6	35.6342	33.2128	29.6175	32.8215	3.02734
WT_cell	30.255	27.9996	20.041	26.0985	5.36581
WT_cell + InsP6	25.8392	26.5265	23.3001	25.2219	1.69948
K628D_E.coli	5.4527	5.58376	9.20395	6.7468	2.12896
K628D_E.coli + InsP6	2.96522	1.64467	6.42537	3.67842	2.46886
D569A_E.coli	0	0	0	0	0
D569A_E.coli + InsP6	0	0	0	0	0
K714D_E.coli	75.4187	62.3652	69.1461	68.9767	6.52841
K714D_E.coli + InsP6	93.3646	81.8776	89.2146	88.1523	5.81675
E502A_E.coli	19.6524	19.4157	12.7383	17.2688	3.9253
E502A_E.coli + InsP6	5.10709	6.32036	3.51416	4.98054	1.40738
InsP6mut_E.coli	77.7858	65.9876	79.3597	74.3777	7.30849
InsP6mut_E.coli + InsP6	74.0855	66.5239	73.4996	71.3697	4.20674

## Sheet: Supplementary Figure 2b
Supplementary Figure 2
b
Uba6_open	delta phi closed-open	delta psi closed-open
614	-7.464	-8.63
615	-1.75	1.365
616	-4.2717	-2.511
617	1.4228	24.962
618	5.6194	-31.591
619	-67.6855	-19.97
620	-9.9926	-163.054
621	41.6623	41.013
622	-45.731	-14.496
623	-18.1019	-5.738
624	-93.8386	187.252
625	-50.017	-42.4297
626	-27.0625	196.819
627	-1.8612	197.655
628	-17.4863	180.377
629	32.478	6.209
630	6.419	6.8269
631	5.795	0.019
632	6.409	-2.7907
879	0.2201	-1.004
880	1.0457	2.5396
881	-1.1726	-0.0127
882	-1.5945	3.1951
883	-2.4585	-2.4198
884	2.1902	-3.2881
885	0.2985	4.2569
886	1.8718	3.318
887	5.6009	3.5266
888	2.8879	0.52233
889	-165.291	-34.9012
890	-2.7992	-8.927
891	-13.315	-6.724
892	-5.6032	2.296
893	75.4271	11.983
894	13.092	-4.346

## Sheet: Supplementary Figure 4
Supplementary Figure 4
a.
Top
	Uba6_WT_E.coli			Average	stdev	Uba6_WT_cell			Average	stdev
Ub	100	100	100	100	0	58.4742	60.503	66.8201	61.9324	4.35271
UbCF488A	96.3395	94.2616	96.2498	95.617	1.17461	39.7956	36.9793	41.1889	39.3213	2.14454
FAT10	100	100	100	100	0	22.6395	21.741	17.5232	20.6346	2.73174
FAT10CF488A	86.8891	90.3296	80.9512	86.0566	4.74433	18.2544	17.3068	14.3885	16.6499	2.01492
Bottom
CF488A				Average	stdev
Uba6_E.coli~Ub	100	100	100	100	0
Uba6_cell~Ub	29.4118	27.9779	29.223	28.8709	0.779101
CF488A
Uba6_E.coli~FAT10	100	100	100	100	0
Uba6_cell~FAT10	13.4378	11.4153	14.2831	13.0454	1.47362

## Sheet: Supplementary Figure 6a
							Uba6_apo
		Uba6_apo					+ 50 uM InsP6					Uba6

## Sheet: Supplementary Figure 8a
Supplementary Figure 8a
Uba6SCCH_WT_E.coli		Top				Uba6SCCH_WT_E.coli		Bottom
Temperature	buffer	InsP3	InsP5	InsP6		Temperature	buffer	InsP3	InsP5	InsP6
19.946	53691.5	17362.4	11166	14563.4		19.946	-652.011	-132.825	383.653	480.488
20.06	53502.1	17407.8	11293.7	14503.4		20.06	-663.06	-123.995	363.049	450.033
20.174	54187.2	17508.6	11370.2	14328		20.174	-686.078	-105.31	358.182	429.483
20.288	53815	17320.5	11334.8	14517.5		20.288	-716.919	-76.594	368.722	418.237
20.402	53944.7	17541	11313	14218.8		20.402	-745.059	-41.964	387.509	409.337
20.516	54236	17303.7	11353.2	14547.2		20.516	-758.238	-7.852	404.66	390.036
20.63	53607.9	17534.9	11220.7	14158.2		20.63	-750.037	19.975	413.508	347.504
20.743	53843.7	17588	11488.8	14491		20.743	-724.449	38.118	412.95	277.684
20.857	54208.2	17225	11355.2	14430.2		20.857	-694.922	45.065	404.164	191.25
20.971	54481.5	17452.2	10943.7	14294.2		20.971	-678.064	40.081	385.059	111.499
21.085	54054.6	17190.4	11182.4	14019.8		21.085	-686.247	23.247	348.896	64.2
21.199	54327.2	17517.4	11227	14231.3		21.199	-723.384	-3.318	289.698	65.05
21.313	54582.8	17198.7	11168	13965		21.313	-786.058	-34.496	210.461	111.73
21.427	54368	17247.5	11217.3	14450.1		21.427	-869.018	-62.749	126.624	184.413
21.541	54377.5	17197.3	11015.1	14382.4		21.541	-970.199	-80.029	60.799	253.621
21.655	54398.3	17148.9	10891.8	14255.5		21.655	-1090.42	-80.055	31.667	291.628
21.768	54599.5	17199.3	10942.9	14402.4		21.768	-1227.61	-60.739	44.682	283.185
21.882	55036.4	17308.1	11148.6	14355.2		21.882	-1371.06	-26.356	90.847	231.619
21.996	54677	17135.4	11111.8	14241.8		21.996	-1503.03	12.091	153.484	157.792
22.11	54775.9	17108.7	11161.3	14221.6		22.11	-1607.81	40.45	217.507	91.711
22.224	54771.8	17142.2	11371.8	13950.9		22.224	-1681.8	48.716	274.487	60.145
22.338	55324.1	17447.6	11140	14101.3		22.338	-1735.87	37.724	320.978	75.885
22.452	55393.7	17206.6	11061.6	14217.7		22.452	-1787.62	19.846	353.451	133.392
22.566	55639.9	16703.2	11128.4	14157.8		22.566	-1849.5	11.931	365.49	212.286
22.679	55885.1	17254.8	11169.6	14371.2		22.679	-1922.03	24.992	350.107	286.061
22.793	55959	16844	11179	14355.9		22.793	-1996.88	57.422	305.28	331.774
22.907	55874.8	16945.4	11128.1	14246.5		22.907	-2066.6	95.646	238.276	337.1
23.021	56358.7	17425.7	10918.6	14195		23.021	-2132.14	120.983	165.65	303.128
23.135	56616.6	16861.9	10877.2	14232.2		23.135	-2202.1	118.444	108.708	243.034
23.249	56888.6	16745.5	11126.8	14000.1		23.249	-2284.51	83.662	86.026	177.284
23.363	57074.2	17160.3	10960.8	14125		23.363	-2378.45	25.318	105.632	126.682
23.477	57273.3	16775.5	10842.9	13976.3		23.477	-2472.61	-38.122	160.205	105.324
23.591	57476.4	16671.2	11161.1	14011.2		23.591	-2552.89	-87.06	228.893	116.439
23.704	57637.4	16619.9	11164.1	14236.3		23.704	-2612.88	-110.925	286.033	152.942
23.818	58264.6	16899.8	11251.8	14078.2		23.818	-2659.55	-113.822	312.636	202.086
23.932	58467.8	16799	10961.7	14315.1		23.932	-2709.29	-111.097	303.823	250.955
24.046	58954.1	16758.6	10935.7	13961.2		24.046	-2777.14	-118.141	268.13	289.425
24.16	58884.5	17152.5	10991.5	14238.6		24.16	-2866.8	-138.673	220.155	309.883
24.274	59411	16394.6	10826.6	13929.3		24.274	-2969.04	-161.053	172.14	306.391
24.388	59596.8	16646.5	11159.1	14141.4		24.388	-3069.41	-165.813	129.911	276.572
24.502	59787.4	16865.7	10836.7	14116.7		24.502	-3159.72	-139.211	94.62	226.024
24.615	60502.7	16572.6	10944.7	13907.5		24.615	-3244.89	-83.298	67.852	171.046
24.729	60977.2	17038.6	11220.3	13856.7		24.729	-3339.78	-15.39	55.375	134.74
24.843	61098.4	17025.3	10679.7	13766.5		24.843	-3458.93	41.641	65.973	136.182
24.957	61442.8	16434.1	11128	14232.7		24.957	-3606.48	70.826	105.438	178.792
25.071	61726.7	16673.9	11079.1	14068.5		25.071	-3772.8	67.088	169.952	246.018
25.185	62539.1	16634.9	11117.9	14080		25.185	-3938.9	36.572	244.248	308.117
25.299	62770.8	16762.7	11187.2	14076		25.299	-4085.87	-7.244	307.051	336.68
25.413	63029.8	16438.3	11015	13978		25.413	-4204.16	-47.833	341.026	318.157
25.527	64030.4	16453	10904.7	13509.4		25.527	-4300.2	-70.597	341.325	258.918
25.64	64477.1	16567.6	10944.5	14005		25.64	-4397	-68.822	317.537	179.879
25.754	64785.7	16694.4	10843	13800.8		25.754	-4527.72	-47.77	288.027	105.35
25.868	65345.7	16800.8	10942.3	13875.4		25.868	-4723.54	-22.461	270.289	52.956
25.982	65844	16520.6	11003.2	13923.5		25.982	-4999.96	-8.929	272.707	29.661
26.096	66262.8	16039.6	10957.1	13997.6		26.096	-5346.53	-14.833	291.934	33.698
26.21	66878.3	16685.3	10916.1	13877.5		26.21	-5724.37	-36.761	316.535	59.014
26.324	67197.8	16487.8	11013.5	13985		26.324	-6073.52	-65.586	333.897	98.263
26.438	68037.2	16485.3	10879.9	13913.6		26.438	-6329.22	-94.604	336.112	143.008
26.551	68413.6	16528.3	10828.7	14012.8		26.551	-6442.24	-123.242	322.123	182.832
26.665	69346.3	16179.3	10854.5	13951.3		26.665	-6394.9	-154.228	296.497	206.587
26.779	69418.5	16538.8	10750	13877.1		26.779	-6205.84	-187.834	267.451	207.114
26.893	69944.3	16587.3	10842.8	14106.1		26.893	-5921.35	-219.005	245.352	186.801
27.007	70285.8	16421.5	10679.1	14188		27.007	-5599.03	-240.301	240.73	158.559
27.121	70747.2	16460.3	10776.7	13774.2		27.121	-5291.57	-248.199	260.335	139.016
27.235	71634.8	16457.1	11112.6	13800.3		27.235	-5036.52	-247.086	302.332	137.498
27.349	71722.3	16232.5	10674.2	13959.3		27.349	-4852.23	-246.288	354.406	149.29
27.463	71903.2	16314.4	10676.3	13738.1		27.463	-4738.24	-251.531	397.734	159.668
27.576	72092.5	16596.9	10825.2	13598.5		27.576	-4679.79	-257.859	415.068	156.393
27.69	73479	16532.9	10765.3	14086.7		27.69	-4656.27	-250.907	397.875	140.606
27.804	73447.6	16617	11033.2	14159.5		27.804	-4651.27	-217.004	348.435	127.2
27.918	73815.2	16464.4	10738.8	13934.3		27.918	-4659.22	-154.447	277.407	134.427
28.032	74585.6	16340.4	10658.9	13709.7		28.032	-4683.19	-77.099	200.321	171.003
28.146	75085.1	16346.8	10660.1	13855.5		28.146	-4726.15	-7.423	135.561	230.186
28.26	75554.4	16652.7	10555.4	13720.1		28.26	-4782.6	35.348	102.565	294.037
28.374	76140.2	16877.5	10636.7	13970.4		28.374	-4838.36	43.438	117.399	343.423
28.487	77061	16451.2	10671.5	14079.9		28.487	-4879.43	20.677	185.596	366.541
28.601	76974.5	16559.4	10514.1	13932.8		28.601	-4900.91	-22.687	296.347	361.659
28.715	77364.8	16543.5	10517.9	13895.5		28.715	-4909.36	-74.991	423.325	334.751
28.829	78635.4	16134.8	10757.8	13731.6		28.829	-4916.35	-124.989	533.45	295.618
28.943	79186.6	16527.8	10808	13892.6		28.943	-4931.16	-162.5	600.132	254.897
29.057	79443.1	16599.7	10729.8	13635		29.057	-4958.96	-180.806	615.167	222.298
29.171	80189.8	16036.5	10890.5	13744.6		29.171	-5004.32	-180.567	586.807	204.996
29.285	80632	16439.4	10354	13789.3		29.285	-5074.74	-171.336	534.78	205.972
29.399	81363.8	16289.1	10498.7	13568.1		29.399	-5178.13	-167.33	479.896	223.41
29.512	81864.2	16637.8	10409.4	13648.2		29.512	-5314.58	-178.67	437.166	251.699
29.626	82644.1	16357.7	10279.3	13862.7		29.626	-5468.89	-203.57	411.679	283.15
29.74	83089.9	16389.9	10402.2	13753.7		29.74	-5610.11	-227.749	400.19	309.264
29.854	83636.8	16306.1	10289.9	13520.4		29.854	-5701.78	-233.057	396.712	321.477
29.968	83974.7	16547.7	10379.5	13662.5		29.968	-5716.41	-210.832	397.454	312.918
30.082	85085.2	16006.1	10280.2	13712		30.082	-5647.65	-170.925	402.627	281.268
30.196	85529.7	16381.7	10283.4	13800.1		30.196	-5513.92	-138.926	414.666	230.979
30.31	86646.6	16888.8	10067.8	13335.9		30.31	-5351.81	-142.128	434.808	172.963
30.423	86846.6	16484.6	10321.2	13465.9		30.423	-5202.42	-193.339	460.858	121.628
30.537	87837.6	16325.6	10187.6	13614.6		30.537	-5095.96	-283.41	487.612	90.634
30.651	88351.4	16333	10098	13554.8		30.651	-5041.08	-386.651	509.422	88.858
30.765	88960.3	16181.9	10274.2	13396.1		30.765	-5024.89	-474.053	522.773	117.402
30.879	89122.2	16352.2	9990.65	13638.7		30.879	-5023.58	-524.653	527.645	168.687
30.993	89655.8	16387	9969.7	13523.2		30.993	-5016.56	-529.346	525.473	228.688
31.107	90623.3	16670.4	10202.2	13771.1		31.107	-4994.85	-488.486	516.434	282.04
31.221	91142.9	16546	9769.76	13646.2		31.221	-4959.4	-409.292	497.899	317.849
31.335	91622.4	16580.2	9872.73	13394.1		31.335	-4912.96	-306.146	466.99	333.349
31.448	92202.4	16601.2	10029.1	13636.8		31.448	-4853.34	-201.562	425.147	333.679
31.562	92453.6	16611.5	9880.47	13522.5		31.562	-4772.05	-122.738	381.682	327.934
31.676	93213.6	17110	9730.17	13351.5		31.676	-4658.7	-92.949	351.774	323.18
31.79	93879.5	16834.6	9656.82	13419.2		31.79	-4508.06	-122.272	348.636	319.758
31.904	94300.6	16324.3	9668.65	13505.5		31.904	-4326.89	-203.708	374.721	310.794
32.018	94735.7	16396.6	9865.94	13345.6		32.018	-4136.41	-316.462	418.624	287.235
32.132	95025.2	16897.5	9678.31	13472.8		32.132	-3965.81	-433.538	460.445	245.975
32.246	96155.5	16441	9954.91	13492.4		32.246	-3837.62	-530.057	482.354	195.643
32.359	96635.2	16490.4	9671.6	13128.9		32.359	-3754.2	-589.787	477.286	155.157
32.473	96192.4	16586	9646.64	13246.1		32.473	-3695.52	-608.641	450.719	144.542
32.587	96524.1	16839.3	9412.05	13232.3		32.587	-3632.03	-594.488	415.394	173.188
32.701	97498.2	17043.6	9639.83	13420.7		32.701	-3542.53	-563.819	383.761	232.988
32.815	97922	16748.6	9461.17	13353.9		32.815	-3424.03	-536.55	363.198	301.116
32.929	98310.1	16864.2	9530.47	13509.7		32.929	-3287.32	-530.071	355.948	351.118
33.043	98547.8	17106	9508.92	13454.4		33.043	-3145.34	-553.523	361.739	365.849
33.157	99109	17136.4	9563.74	13180.9		33.157	-3004.09	-604.114	379.928	344.729
33.271	99154.3	16980.3	9306.56	13183.2		33.271	-2861.87	-668.714	409.477	301.635
33.384	99485	16748.7	9408.44	13133.6		33.384	-2714.21	-731.104	448.042	255.638
33.498	100210	17187.9	9594.06	13107.1		33.498	-2557.72	-780.731	491.705	220.697
33.612	100213	17272.5	9362.87	13167.6		33.612	-2390.57	-816.055	535.555	200.012
33.726	100446	17398.6	9267.38	13403.6		33.726	-2210.73	-840.141	575.106	187.267
33.84	100919	17406.2	9413.96	12953.4		33.84	-2016.29	-853.24	605.994	172.679
33.954	100841	17440.9	9179.64	13292		33.954	-1808.91	-850.298	622.802	149.98
34.068	101265	17349.2	9318.19	13138.7		34.068	-1597.13	-826.486	620.417	120.745
34.182	101583	17429.1	9104.98	13138.7		34.182	-1395.77	-785.569	596.891	93.935
34.295	101712	18171.8	9161.53	12990.8		34.295	-1220.88	-742.788	556.319	81.024
34.409	101564	17837.9	9042.23	13203.1		34.409	-1083.6	-718.607	509.177	89.186
34.523	101875	17799.6	8876.51	13159		34.523	-986.411	-727.652	468.871	116.674
34.637	101924	17840	8837.95	13180.1		34.637	-923.126	-770.825	448.565	153.669
34.751	101722	18016.7	9107.57	13336.4		34.751	-880.45	-835.727	454.992	188.518
34.865	102262	17823.2	8931.5	13255.5		34.865	-839.025	-904.448	486.893	215.383
34.979	102204	18135.7	8857.02	12986.1		34.979	-775.798	-963.51	534.471	237.695
35.093	101926	18200.5	8776.64	13235.6		35.093	-669.849	-1010.18	581.714	264.481
35.207	102172	18237.5	8925.39	12996.1		35.207	-511.466	-1052	611.746	302.07
35.32	102594	18594.1	9006.15	13161.1		35.32	-310.137	-1099.85	612.661	347.534
35.434	102493	18465.3	8699	13242.8		35.434	-94.151	-1158.88	584.028	389.505
35.548	102594	18588.3	8385.75	13177		35.548	99.355	-1222.83	538.323	416.155
35.662	102549	18582.3	8614.92	13132.7		35.662	239.477	-1275.84	496.276	424.214
35.776	102370	18876.7	8659.96	12812.7		35.776	313.036	-1301.57	479.409	421.627
35.89	102017	18894.2	8495.62	12839.2		35.89	327.074	-1294.66	500.912	421.615
36.004	102307	19304.4	8428.17	13044.2		36.004	302.437	-1267.57	557.511	433.02
36.118	102193	19228.4	8442.08	12842.4		36.118	263.684	-1247.66	630.362	454.994
36.231	101803	19795.3	8773.95	13113.5		36.231	229.907	-1264.82	691.139	479.427
36.345	102280	19524.5	8411.1	12845.3		36.345	211.063	-1336.12	714.093	498.753
36.459	101911	19350.9	8505.12	12605.5		36.459	209.907	-1456.78	688.321	512.419
36.573	102084	19824.1	7854.82	12808		36.573	227.591	-1602.62	621.837	526.19
36.687	101981	19701.8	8302.8	12622.6		36.687	267.584	-1742.63	535.251	545.958
36.801	101840	20083.6	7862.23	12717.6		36.801	334.571	-1853.35	449.096	571.54
36.915	101748	20470.7	8285.99	12675.4		36.915	427.074	-1927.07	378.074	595.677
37.029	101873	20568.8	8043.22	12547		37.029	530.285	-1970.43	327.912	609.077
37.143	102055	20766.3	8133.76	12610.1		37.143	615.648	-1996.27	300.304	607.458
37.256	101705	21153.8	7911.68	12344.6		37.256	650.422	-2015.34	297.502	594.829
37.37	101596	20973.2	8070.64	12225.3		37.37	612.432	-2032.7	321.457	580.203
37.484	101224	21633.8	7977.85	12254.4		37.484	500.53	-2050.04	369.007	570.483
37.598	101208	21459.6	8114.02	12484.6		37.598	334.975	-2070.22	428.407	565.792
37.712	101235	22091.7	8098.66	12267.4		37.712	148.939	-2099.77	481.561	561.327
37.826	101153	22180.3	8078.11	12198.8		37.826	-24.341	-2146.61	511.445	553.845
37.94	101166	22280	7841.81	11912.7		37.94	-162.229	-2215.15	509.705	546.491
38.054	101069	22579.5	7737.53	12105.9		38.054	-258.612	-2302.88	479.559	547.441
38.167	101502	22688.2	7851.3	12003.8		38.167	-324.412	-2401.67	433.07	563.638
38.281	101242	23092.7	7769.24	12074.4		38.281	-381.304	-2503.05	385.818	595.046
38.395	101383	23393.5	7842.5	12088.7		38.395	-451.584	-2602.92	352.334	633.811
38.509	101256	23782.8	7604.9	11689.8		38.509	-547.608	-2702.06	343.159	668.265
38.623	101329	23861	7787	11924.4		38.623	-666.034	-2802.2	362.339	688.526
38.737	101306	24367.3	7789.73	11830.2		38.737	-790.251	-2901.43	405.154	690.284
38.851	101319	24463.1	7647.04	11517.6		38.851	-900.321	-2993.4	458.022	675.324
38.965	101746	24954.3	7857.17	11533.5		38.965	-984.626	-3071.63	502.594	649.427
39.079	101690	25394.2	7779.29	11584.2		39.079	-1047.79	-3135.32	523.201	619.76
39.192	101873	25646.7	7320.27	11550.3		39.192	-1110.51	-3191.35	514.401	593.468
39.306	102023	26271.9	7599.11	11449.2		39.306	-1202.12	-3249.9	481.151	577.462
39.42	101837	26448.4	7420.3	11201		39.42	-1350.07	-3316.76	435.384	577.569
39.534	102274	26476.5	7539.89	11320		39.534	-1570.78	-3389.55	387.695	595.788
39.648	101871	27107.2	7363.21	11465.1		39.648	-1864.46	-3462.1	342.201	627.453
39.762	102704	27803.5	7521.6	11286.2		39.762	-2214.68	-3533.82	297.01	661.721
39.876	102447	28096.6	7426.15	11244		39.876	-2593.29	-3614.79	249.426	686.633
39.99	102662	28483.9	7419.3	10872.3		39.99	-2970.05	-3720.26	201.483	695.686
40.103	103224	28747.8	7188.59	11019.5		40.103	-3325.41	-3858.05	160.963	691.265
40.217	104044	29037.2	7446.42	10989.1		40.217	-3660.33	-4019.44	136.609	682.699
40.331	103976	29375.1	7390.43	11020.6		40.331	-3997.66	-4182.35	131.13	680.811
40.445	104675	30423.2	7661.9	10645.7		40.445	-4373.23	-4324.65	138.222	691.918
40.559	104789	30976.8	7392.39	10798.6		40.559	-4821.64	-4437.19	146.941	713.77
40.673	105339	31224.7	7376.82	10870.4		40.673	-5364.06	-4526.67	150.498	734.863
40.787	106452	31828.7	7463.5	10665.6		40.787	-6002.4	-4607.92	152.212	738.65
40.901	106334	32133.1	7129.45	10530.3		40.901	-6720.93	-4693.46	163.166	712.159
41.015	107461	33141.7	7638.32	10389.4		41.015	-7492.72	-4788.15	193.156	655.226
41.128	108536	33476.4	7622.29	10145.4		41.128	-8289.2	-4890.58	241.937	583.934
41.242	109339	33890	7467.4	10417.6		41.242	-9089.25	-4997.67	297.348	524.53
41.356	110611	34706.5	7273.25	10355		41.356	-9883.2	-5107.85	341.025	500.177
41.47	111576	35298.6	7372.77	10360.4		41.47	-10669.2	-5221.59	356.991	518.663
41.584	112967	35801.4	7579.57	10490.9		41.584	-11442.9	-5340.24	337.696	568.66
41.698	113926	36261.3	7060.43	10193.2		41.698	-12186.4	-5465.17	285.202	626.549
41.812	115734	37275	7199.09	10136.8		41.812	-12865.8	-5597.66	208.773	668.805
41.926	117138	37672.6	7506.03	9883.06		41.926	-13439.4	-5738.68	121.32	682.115
42.039	119051	38622.6	7210.85	10122.1		42.039	-13874.4	-5887.76	36.331	666.119
42.153	121175	39133.4	7289.44	9839.85		42.153	-14161.3	-6041.4	-34.633	629.279
42.267	122565	39759.7	7273.6	9855.39		42.267	-14317.2	-6193.59	-84.374	582.138
42.381	124245	40920.9	7660.13	9832.53		42.381	-14375	-6339.85	-112.039	532.34
42.495	125919	41723.4	7509.44	9678.78		42.495	-14366.5	-6482.47	-122.973	483.247
42.609	127466	42466.8	7328.9	9976.52		42.609	-14310.7	-6631.52	-125.387	435.931
42.723	129516	42910.6	7547.09	9482.9		42.723	-14212.5	-6798.75	-125.491	392.762
42.837	130886	43730	7537.77	9674.15		42.837	-14071	-6987.95	-124.735	358.618
42.951	132671	45040.3	7627.54	9646.9		42.951	-13887.9	-7188.99	-121.346	341.664
43.064	133947	45789.4	7677.6	9774.21		43.064	-13670.1	-7380.41	-114.633	348.743
43.178	135367	46322.9	7622.35	9728.25		43.178	-13428	-7538.6	-108.183	380.235
43.292	137327	47778.4	7691.65	9569.69		43.292	-13171.1	-7647.42	-109.196	427.6
43.406	138382	48637.9	7715.76	9554.15		43.406	-12906.3	-7704.02	-124.424	476.307
43.52	139745	49232.7	7664.52	9554.64		43.52	-12636.1	-7719.97	-155.574	510.924
43.634	141186	50389.4	7701.75	9362.27		43.634	-12357	-7718.98	-197.236	522.691
43.748	142810	51286	7811.28	9340.37		43.748	-12058.5	-7732.23	-238.842	512.723
43.862	143596	52171	7998.54	9258.51		43.862	-11725.8	-7790.75	-269.902	489.58
43.975	145282	52803.7	7810.14	9409.94		43.975	-11346.3	-7916.51	-285.724	462.928
44.089	147032	53628.3	8097.83	9506.05		44.089	-10919.4	-8114.44	-290.446	437.18
44.203	147379	55093	8177.96	9033.31		44.203	-10459.5	-8370.91	-295.397	409.41
44.317	148571	55829.9	7847.49	9171.82		44.317	-9991.85	-8660.9	-313.596	372.535
44.431	149516	57068.9	8009.1	9236.52		44.431	-9539.96	-8961.85	-353.574	322.7
44.545	150864	58281.9	8391.45	9108.31		44.545	-9115.17	-9266.58	-416.021	263.724
44.659	151458	59180.2	8128.93	9115.17		44.659	-8713.5	-9588.49	-494.682	206.134
44.773	152492	60503	8281.86	9252.49		44.773	-8321.34	-9955.76	-580.083	161.175
44.887	153491	61526.4	8474.46	9386.39		44.887	-7924.15	-10398.6	-663.225	133.8
45	154322	62883.7	8697.22	8997.08		45	-7512.58	-10936.2	-737.347	119.294
45.114	154822	64101.4	8449.81	9359.14		45.114	-7084.01	-11570.8	-797.775	106.045
45.228	155665	66058.7	8830.4	9168		45.228	-6640.78	-12291.8	-841.478	83.06
45.342	156375	67488.9	9003.03	8918.23		45.342	-6189.34	-13085.6	-867.959	47.758
45.456	157076	69060.5	8943.7	9351.42		45.456	-5740.43	-13943.7	-881.746	8.689
45.57	157363	70661.2	9302.64	9272.69		45.57	-5308.46	-14863.5	-894.49	-19.434
45.684	157677	72847.8	9171.23	9396.47		45.684	-4907.75	-15840.4	-923.55	-25.851
45.798	158411	74772	9330.42	9502.98		45.798	-4545.78	-16859.1	-985.46	-12.351
45.911	158681	77301.6	9287.85	9181.75		45.911	-4218.71	-17889.2	-1086.5	6.111
46.025	159104	79540.7	9653.02	9086.02		46.025	-3912.69	-18888.6	-1216.18	9.745
46.139	159687	82099.6	9608.47	9445.63		46.139	-3611.25	-19811.8	-1349.16	-14.254
46.253	160048	84690.8	10336.9	9298.18		46.253	-3304.17	-20619.4	-1456.47	-64.4
46.367	159882	87953.4	10370.5	9210.21		46.367	-2991.29	-21284.6	-1520.26	-126.714
46.481	160488	89929.4	10436.5	9662.34		46.481	-2679.36	-21795	-1543	-183.586
46.595	160558	93031.5	10563.8	9630.72		46.595	-2374.11	-22147.8	-1545.22	-223.172
46.709	160838	95821.4	10676.4	9416		46.709	-2075.33	-22342.3	-1553.83	-243.298
46.823	160950	98231.2	11029.8	9414.25		46.823	-1775.37	-22372.9	-1589.08	-248.581
46.936	161134	101434	11125.4	9722.54		46.936	-1464.37	-22228	-1658.07	-244.758
47.05	161079	104105	11468.9	9836.71		47.05	-1136.54	-21897.9	-1756.43	-235.74
47.164	161411	106264	11509.9	9663.59		47.164	-796.144	-21384	-1874.29	-225.201
47.278	161098	108537	11817	9820.63		47.278	-459.806	-20705	-2001.16	-219.485
47.392	161166	111288	12202.3	9635.42		47.392	-153.23	-19894.9	-2128.11	-226.992
47.506	160918	113040	12441.6	9659.42		47.506	98.378	-18995.9	-2248.43	-253.194
47.62	160600	115009	12627.1	9995.12		47.62	283.673	-18049.6	-2358.42	-295.537
47.734	160651	117182	13102.8	10109.3		47.734	413.908	-17091.4	-2458.26	-343.148
47.848	161028	118594	13322.7	9815.17		47.848	521.129	-16145.5	-2551.81	-382.126
47.961	160913	120220	13554.7	10149.9		47.961	641.252	-15222.4	-2644.72	-402.622
48.075	160647	121946	13874.7	10346.4		48.075	793.71	-14318.2	-2741.93	-402.961
48.189	160236	123600	14389.9	10152.1		48.189	968.833	-13418.7	-2846.53	-388.825
48.303	160121	124724	14630.7	10206.5		48.303	1133.72	-12507	-2960.63	-368.747
48.417	159957	125760	14936.9	10187.9		48.417	1253.21	-11572	-3087.51	-348.943
48.531	159519	127142	15481.5	10484.4		48.531	1312.33	-10614.8	-3232.2	-330.717
48.645	159559	128257	15610.5	10575.1		48.645	1326.94	-9651.44	-3399.22	-312.051
48.759	159850	128727	16124.4	10382.5		48.759	1336.66	-8711.8	-3588.72	-292.11
48.872	159362	129438	16753.9	10489.5		48.872	1384.81	-7833.23	-3794.37	-274.955
48.986	159246	130073	17251.4	10449		48.986	1497.1	-7051.04	-4005.73	-269.053
49.1	159010	130607	17654.1	10747.8		49.1	1669.72	-6387.25	-4213.93	-282.57
49.214	158463	131574	18308.1	10443.7		49.214	1872.65	-5842.9	-4416.02	-317.557
49.328	158336	131667	18627.5	10633.3		49.328	2062.82	-5397.58	-4613.92	-366.904
49.442	158040	132356	19239	10960.5		49.442	2214.82	-5015.97	-4807.89	-415.961
49.556	157399	132982	19829.3	10994.6		49.556	2306.95	-4657.79	-4990.12	-448.063
49.67	157387	133515	20946.1	10820.1		49.67	2296.03	-4288.13	-5144.4	-451.483
49.784	157401	133548	21151.4	11183		49.784	2205.15	-3885.85	-5253.62	-424.734
49.897	156775	134460	21897.1	11089.7		49.897	2097.95	-3449.78	-5310.71	-377.937
50.011	156722	134202	22559.2	10993.2		50.011	1994.07	-2999.91	-5325.24	-329.773
50.125	156504	134053	22980.9	11052.2		50.125	1902.13	-2571.38	-5321.6	-301.437
50.239	156225	134588	23543.2	11197		50.239	1834.29	-2201.48	-5329.96	-309.881
50.353	156222	134609	24180.8	11248.4		50.353	1796.7	-1914.5	-5376.24	-362.413
50.467	156016	134844	25003.7	11149.3		50.467	1789.42	-1711.53	-5475.7	-453.697
50.581	155613	134919	25257.6	11344		50.581	1804.67	-1570.4	-5631.8	-566.205
50.695	155284	135074	26187.8	11787.7		50.695	1826.34	-1455.42	-5838.29	-674.887
50.808	155089	135602	26907.6	11942.9		50.808	1833.98	-1331.64	-6081.8	-755.96
50.922	154925	135255	27510	11846.5		50.922	1811.34	-1177.35	-6344.28	-796.906
51.036	154890	135299	28502.8	11770.3		51.036	1753.49	-990.432	-6606.89	-802.109
51.15	154487	135478	29301.6	11792.4		51.15	1669.89	-786.996	-6856.84	-789.611
51.264	154322	135372	30224.7	12204.4		51.264	1581.12	-593.889	-7095.65	-780.552
51.378	154366	135212	30653.8	12351.3		51.378	1511.81	-438.213	-7343.67	-788.841
51.492	154341	135193	31487.3	12299.7		51.492	1483.07	-336.866	-7635.96	-818.421
51.606	154014	135428	32411.8	12473.7		51.606	1505.18	-289.828	-8009.42	-868.184
51.72	153739	135179	33546.6	12414.7		51.72	1574	-279.599	-8487.69	-937.778
51.833	153222	135651	34530.8	12532.3		51.833	1672.24	-277.703	-9073.29	-1027.88
51.947	153161	135742	35955.2	13037.7		51.947	1776.32	-256.794	-9751.79	-1135.62
52.061	153442	135155	36992.2	13162.2		52.061	1863.69	-202.617	-10504.4	-1251.62
52.175	152794	135420	38240.7	13370.5		52.175	1917.66	-120.079	-11319.6	-1363.37
52.289	151918	135095	39906.7	13429.9		52.289	1927.82	-29.927	-12195.7	-1463.01
52.403	152472	135718	41306.8	13562		52.403	1891.21	41.106	-13133.6	-1552.73
52.517	152029	134798	43052.4	13889.8		52.517	1814.8	70.668	-14125	-1643.57
52.631	152037	135117	44993.2	14234.8		52.631	1717.78	47.091	-15145.1	-1749.2
52.744	151725	135257	47279.9	14370.4		52.744	1628.24	-28.682	-16153.3	-1880.1
52.858	151698	135174	49300.7	14501.6		52.858	1572.46	-144.164	-17103.8	-2041.86
52.972	151472	135383	50963	15011.2		52.972	1565.34	-277.236	-17957.4	-2236.29
53.086	151135	135103	53654.8	15320.6		53.086	1605.61	-400.219	-18689.3	-2462.22
53.2	150901	135661	55767.8	15645.5		53.2	1680.49	-485.591	-19289	-2714.14
53.314	150749	135645	58142.8	16089.5		53.314	1773.66	-513.558	-19754.4	-2979.88
53.428	150391	135738	60126.3	16543.2		53.428	1871.96	-479.265	-20085.5	-3239.98
53.542	150635	135279	62649.3	17298.9		53.542	1965.99	-396.365	-20279.8	-3471.38
53.656	149564	135236	65034.1	17846		53.656	2047.9	-293.372	-20332.6	-3655.7
53.769	149497	135615	67174	17974.8		53.769	2109.79	-203.219	-20239.7	-3789.41
53.883	149394	135325	69318.9	18514.5		53.883	2147.15	-150.573	-20002.8	-3889.94
53.997	149332	135533	71403.5	18886.6		53.997	2163.87	-144.49	-19633	-3992.68
54.111	149015	135369	73103.8	19329.5		54.111	2174.95	-179.234	-19150.8	-4138.23
54.225	148419	135142	75054.1	19995.8		54.225	2202.2	-239.364	-18580.4	-4355.9
54.339	148468	135780	77055.6	20590.6		54.339	2259.94	-305.115	-17943.2	-4651.71
54.453	148293	135690	78756.8	21346.9		54.453	2347.51	-355.957	-17254.9	-5007.07
54.567	147578	135501	80258.3	22247.9		54.567	2447.55	-373.898	-16527.9	-5387.47
54.68	147251	135639	81950.9	22842.1		54.68	2534.75	-347.469	-15776.4	-5756.38
54.794	147302	135749	83237.7	23784.9		54.794	2588.52	-275.527	-15018.2	-6087.56
54.908	146761	135373	84606.3	24579.7		54.908	2602.76	-168.115	-14269.6	-6371.61
55.022	146545	135787	86129.8	25138.7		55.022	2589.29	-44.071	-13537.3	-6615.32
55.136	146369	135318	87361.5	26317		55.136	2573.35	73	-12814.2	-6835.99
55.25	146184	135255	88706.2	26976.4		55.25	2583.96	159.818	-12084.4	-7053.58
55.364	145564	135009	89487.9	27765.8		55.364	2643.11	199.26	-11334.4	-7284.11
55.478	145567	135511	90388.6	28747.4		55.478	2758.21	186.51	-10563.5	-7535.7
55.592	145162	135191	91382.9	29929.7		55.592	2920.77	132.275	-9785.74	-7808.26
55.705	144425	135263	92187	30835.7		55.705	3110.26	59.69	-9024.17	-8096.48
55.819	144407	135420	92817.2	31825.6		55.819	3302.31	-4.204	-8300.55	-8394.96
55.933	143827	135311	93820.5	32864.3		55.933	3476.13	-38.198	-7629.13	-8703.07
56.047	143559	135261	94104.9	34029.8		56.047	3618.9	-32.761	-7015.77	-9027.12
56.161	143111	135023	94782.1	35320.3		56.161	3724.66	10.692	-6459.96	-9379.15
56.275	142770	135435	95421.8	36242.1		56.275	3790.19	85.312	-5956.65	-9773.95
56.389	141925	135031	95887.1	37670.6		56.389	3812.32	183.986	-5496.76	-10226.5
56.503	142078	135108	96449.8	39045.6		56.503	3790.62	301.4	-5068.58	-10751.6
56.616	141540	135008	96946.6	40520.3		56.616	3732.05	432.717	-4661.82	-11364.5
56.73	141119	134620	97065.6	41944.7		56.73	3653.96	571.874	-4272.57	-12082.5
56.844	140985	134462	97625.9	43569.5		56.844	3579.2	711.929	-3906.42	-12924.8
56.958	140666	134872	97771.8	45301.3		56.958	3526.03	846.76	-3575.43	-13908.6
57.072	139810	134483	97953.2	47383.5		57.072	3500.38	971.455	-3291.27	-15041.8
57.186	139920	133808	98615.3	49327		57.186	3494.99	1081.17	-3057.68	-16313.3
57.3	139278	133804	98638.8	52148.8		57.3	3497.41	1170.22	-2866.75	-17687.9
57.414	139122	133995	99210.9	54708.3		57.414	3499.12	1264.05	-2701.64	-19107.7
57.528	138709	133604	99116.2	57564.6		57.528	3500.5	1327.44	-2542.71	-20504
57.641	138320	133462	99603.5	60223		57.641	3507.36	1363.37	-2373.96	-21812.2
57.755	138024	133243	99735.5	63319.1		57.755	3523.78	1392.7	-2186.94	-22983.7
57.869	137464	132871	100107	66257.6		57.869	3547.27	1435.92	-1982.82	-23989.7
57.983	137128	133220	100072	69500		57.983	3569.97	1506.17	-1772.11	-24815.7
58.097	136762	132782	100148	72525.7		58.097	3585.77	1605.26	-1572.95	-25453.6
58.211	136610	132347	99996.8	75562.6		58.211	3595.52	1723.54	-1405.05	-25897.1
58.325	136153	132062	100557	78920.3		58.325	3606.43	1843.02	-1280.9	-26141.3
58.439	135721	131970	100667	81474.1		58.439	3624.54	1947.2	-1198.44	-26186.2
58.552	135315	131715	100810	84703.3		58.552	3647.22	2032.4	-1141.18	-26039.3
58.666	134755	131791	100747	87434.3		58.666	3661.96	2114.05	-1085.42	-25715.5
58.78	134646	131455	101006	90314.5		58.78	3653.89	2218.1	-1011.56	-25233.3
58.894	134173	131157	101159	92956.6		58.894	3615.37	2361.31	-911.179	-24612.4
59.008	133914	130484	101204	95679.9		59.008	3550.43	2534.81	-789.103	-23872.5
59.122	133519	130205	101122	97969.5		59.122	3469.59	2704.37	-659.765	-23034.1
59.236	133268	130251	101185	100455		59.236	3380.73	2828.22	-541.017	-22119.3
59.35	132567	129911	101029	102477		59.35	3283.84	2879.92	-446.607	-21152.3
59.464	132338	129354	101484	104678		59.464	3175.31	2860.74	-380.224	-20155.2
59.577	132347	129311	101507	106583		59.577	3058.49	2796.34	-334.304	-19145.6
59.691	132037	129029	101392	108323		59.691	2951.01	2723.84	-294.631	-18134
59.805	131719	128999	101413	110031		59.805	2880.89	2678.94	-248.671	-17125.5
59.919	131502	128598	101439	112019		59.919	2873.03	2686.4	-191.236	-16124.3
60.033	130712	128369	101520	112897		60.033	2936.26	2753.92	-123.745	-15138.1
60.147	130843	127671	101386	114166		60.147	3060.7	2870.93	-48.925	-14178.7
60.261	130151	127838	101622	115669		60.261	3226.2	3012.19	32.798	-13257.2
60.375	130251	127299	101700	116950		60.375	3413.1	3146.59	122.342	-12377.3
60.488	129409	127081	101356	118156		60.488	3605.81	3246.28	217.714	-11532.8
60.602	129259	126628	101209	119150		60.602	3788.47	3291.81	312.152	-10712.1
60.716	128501	126245	101470	119986		60.716	3938.32	3274.45	397.452	-9908.65
60.83	128260	126145	101238	120649		60.83	4027.2	3198.64	470.107	-9127.27
60.944	127721	125509	101475	121471		60.944	4031.25	3083.03	534.212	-8381.81
61.058	127361	126072	101266	122591		61.058	3943.63	2957.95	598.16	-7685.81
61.172	127142	125335	101098	122979		61.172	3781.51	2853.31	668.384	-7045
61.286	126918	125055	101109	123720		61.286	3583.02	2784.49	742.702	-6456.31
61.4	126419	124717	100948	123993		61.4	3394.52	2745.13	812.808	-5913.08
61.513	126320	124171	100828	124722		61.513	3255.48	2715.38	871.182	-5409.71
61.627	125874	124344	100754	125325		61.627	3187.29	2680.27	918.235	-4942.84
61.741	125576	124231	100897	125607		61.741	3189.94	2643.31	963.164	-4509.48
61.855	125157	123884	100756	126021		61.855	3248.5	2622.65	1018.81	-4105.71
61.969	124518	123464	100487	126209		61.969	3343.46	2633.07	1093.62	-3727.14
62.083	124539	122985	100274	126814		62.083	3459.44	2669.75	1186.47	-3369.66
62.197	124371	122988	100338	127049		62.197	3585.67	2707.46	1287.91	-3030.33
62.311	123717	122413	100066	127201		62.311	3709.23	2716.17	1385.29	-2708.08
62.424	122752	122675	99858.8	127410		62.424	3808.22	2679.81	1468.17	-2404.34
62.538	122603	121832	99975.8	127565		62.538	3855.49	2603.95	1530.6	-2123.41
62.652	122468	122067	99334.1	127877		62.652	3832.63	2510.69	1570.86	-1870.41
62.766	122128	121688	99403.8	127884		62.766	3743.97	2426.93	1590.9	-1648.83
62.88	122034	121310	99386.6	128010		62.88	3616.93	2374.84	1596.41	-1458.09
62.994	121229	121499	99399.1	128244		62.994	3487.66	2367.18	1596.91	-1293.16
63.108	120892	120915	98764.4	128299		63.108	3384.37	2406.74	1604.86	-1146.19
63.222	121007	120764	98908.8	128355		63.222	3320.1	2486.62	1632.95	-1009.21
63.336	120262	120379	98733.5	128645		63.336	3297.59	2592.01	1691.43	-877.074
63.449	120442	120262	98742.6	128590		63.449	3316.66	2701.95	1784.75	-749.41
63.563	119559	119981	98374.9	128486		63.563	3376.07	2792.13	1908	-630.284
63.677	119501	119445	98059.5	128676		63.677	3469.93	2839.51	2045.92	-524.88
63.791	118880	119111	97844.6	128576		63.791	3583.87	2828.38	2176.79	-434.905
63.905	118734	119197	97174.1	128931		63.905	3696.84	2758.76	2281.27	-356.237
64.019	118158	118679	97578.1	128837		64.019	3785.72	2652.24	2350.97	-280.554
64.133	117644	118442	97261.9	128897		64.133	3830.95	2549.79	2390.12	-200.022
64.247	117556	118704	96780.7	128727		64.247	3820.73	2497.97	2409.07	-110.878
64.36	116858	118428	96631.1	128662		64.36	3755.51	2528.42	2415.92	-12.997
64.474	116514	117426	96150	128967		64.474	3651.33	2640.78	2413.8	93.074
64.588	116449	117717	96086.3	129063		64.588	3540.37	2799.34	2405.3	207.044
64.702	115964	117257	96032.8	128694		64.702	3463.47	2947.47	2398.09	326.546
64.816	115974	116470	95723.8	128463		64.816	3454.14	3031.43	2405.19	444.393
64.93	115571	116809	95455.4	128676		64.93	3520.99	3022.72	2438.17	551.375
65.044	114475	116046	95144.6	128489		65.044	3638.55	2928.15	2499.09	638.189
65.158	114716	116176	95025.8	128471		65.158	3756.01	2785.78	2577.34	706.251
65.272	113748	115780	94445.3	128270		65.272	3821.25	2649.06	2654.66	766.867
65.385	113438	115836	94096.6	128601		65.385	3806.23	2566.68	2713.69	835.446
65.499	113610	115397	94178.3	128108		65.499	3718.74	2564.28	2744.75	923.011
65.613	113079	115068	93887.7	128084		65.613	3593.8	2635.17	2747.06	1030.13
65.727	112441	114919	93081	128010		65.727	3473.11	2745.1	2725.49	1147.77
65.841	112340	114125	93293.5	127627		65.841	3386.56	2849.85	2686.07	1263.31
65.955	111916	114049	93060.4	127543		65.955	3344.21	2917.06	2634.44	1368.73
66.069	111756	114008	92496.1	127559		66.069	3340.51	2939.09	2577.18	1465.18
66.183	111203	113881	92281.5	127289		66.183	3360.28	2929.4	2523.74	1561.55
66.296	110726	113130	92268.5	127207		66.296	3384.99	2906.08	2486.66	1667
66.41	110574	112975	92186.8	126791		66.41	3398.22	2876.59	2477.03	1783.44
66.524	109920	112695	91666.6	126767		66.524	3392.03	2836.06	2498.07	1902.15
66.638	109962	112258	91470.8	126149		66.638	3372.87	2779.83	2540.66	2007.69
66.752	109284	112458	90947.1	126067		66.752	3360.71	2715.97	2586.05	2086.12
66.866	109428	112003	90802.8	126176		66.866	3379.4	2666.51	2615.74	2132.05
66.98	108994	111989	90652.5	125608		66.98	3441.66	2653.31	2622.03	2151.07
67.094	108376	111467	90383.2	125452		67.094	3537.12	2682.63	2611.8	2156.86
67.208	107918	111075	90273.1	125183		67.208	3633.87	2740.41	2600.76	2165.4
67.321	107504	110723	89896.6	125290		67.321	3692.97	2802.51	2602.58	2190.08
67.435	107293	110937	89590.6	124940		67.435	3689.69	2850.55	2620.91	2238.15
67.549	106772	110313	89257.2	124358		67.549	3627.33	2880.27	2649.36	2309.68
67.663	106597	110109	89191.2	124332		67.663	3535.55	2897.46	2676.92	2398.98
67.777	106425	109777	88677.7	124139		67.777	3454.01	2907.63	2694.36	2497.6
67.891	105938	109552	88533	123736		67.891	3411.48	2908.06	2696.76	2597.09
68.005	105688	109287	88318.5	123384		68.005	3413.12	2888.1	2682.09	2690.29
68.119	105136	108977	88040.3	123294		68.119	3441.88	2836.04	2648.97	2771.49
68.232	104603	108619	87585.9	122555		68.232	3472.03	2748.55	2596.36	2836.68
68.346	104570	108222	87510.5	122592		68.346	3484.31	2635.79	2526.57	2884.19
68.46	104273	108519	87170.6	122274		68.46	3473.38	2520.37	2448.48	2915.38
68.574	103865	108043	87096.4	121972		68.574	3444.68	2427.96	2377.58	2934.35
68.688	103286	107867	86909.7	121312		68.688	3408.3	2374.81	2331.43	2947.8
68.802	103065	107559	86625.9	121326		68.802	3375.9	2361	2321.78	2965.12
68.916	102650	107261	86535.5	120965		68.916	3362.54	2374.39	2348.11	2998.28
69.03	102586	106829	86249.7	120567		69.03	3385.69	2403.36	2397.03	3058.09
69.144	102280	107053	85494.9	120597		69.144	3457.85	2447.63	2447.44	3147.76
69.257	101840	106483	85842	120062		69.257	3575.58	2518.43	2479.22	3257.08
69.371	101097	106567	85342.7	119154		69.371	3714.38	2626.27	2480.49	3363.88
69.485	100772	105835	85195.3	119210		69.485	3835.68	2766.69	2450.62	3442.76
69.599	100735	106140	84527.7	118575		69.599	3901.47	2914.78	2399.53	3477.97
69.713	99970.3	105034	84720.7	118415		69.713	3889.01	3033.77	2343.49	3470.6
69.827	99373.2	104930	84661.6	117889		69.827	3798.7	3092.76	2298.59	3436.66
69.941	99201.5	104875	84250.2	117649		69.941	3652.92	3082.7	2273.04	3397.2
70.055	99303.2	104581	84061	117449		70.055	3487.69	3020.61	2263.1	3367.78
70.168	98640.7	103991	83541.8	116887		70.168	3341.61	2940.86	2255.93	3352.62
70.282	98246	104187	83585.3	116355		70.282	3243.98	2879.26	2239.04	3347.06
70.396	97996.2	103532	83233.8	116285		70.396	3208.4	2857.77	2209.75	3344.61
70.51	97716.1	103718	83009.7	115791		70.51	3231.18	2876.28	2177.77	3343.79
70.624	97566.5	103046	83136.6	115272		70.624	3292.78	2913.33	2157.91	3350.01
70.738	97043.1	102606	82752.1	115474		70.738	3361.96	2935.02	2158.56	3371.27
70.852	96120.4	102645	82488.3	114567		70.852	3403.24	2910.38	2173.85	3410.88
70.966	96353.6	102042	82086.1	114486		70.966	3388.22	2827.02	2185.13	3462.22
71.08	95694	101911	82124	113888		71.08	3306.39	2699.86	2171.38	3510.13
71.193	95734.2	101704	81611.5	113401		71.193	3170.01	2568.06	2121.98	3538.02
71.307	95027.3	101641	81486	113271		71.307	3009.51	2478.98	2044.2	3536.89
71.421	94942.7	101588	81450.7	112593		71.421	2862.8	2467.05	1961.12	3510.6
71.535	94866	100896	81444.7	112381		71.535	2764.4	2536.9	1900.95	3473.98
71.649	94242.9	100986	81210.4	112324		71.649	2736	2659.89	1883.99	3444.12
71.763	94505.2	100306	80903.9	111794		71.763	2780.86	2785.83	1913.91	3429.93
71.877	93802.9	100199	80845	111323		71.877	2883.19	2863.77	1977.91	3427.09
71.991	93246.8	99904.2	80296.1	111005		71.991	3014.4	2861.56	2053.86	3422.8
72.104	93182.3	99264.3	80491.6	110347		72.104	3144.64	2776.92	2119.66	3407.32
72.218	92800.4	99523.6	80047.7	109987		72.218	3253.66	2636.8	2159.95	3384.52
72.332	92329.2	99126.6	79752.1	110356		72.332	3334.73	2487.04	2168.69	3372.12
72.446	92256.6	98869.1	79489.2	109578		72.446	3391.48	2376.71	2149.04	3390.2
72.56	91547.1	98775.3	79512.5	109192		72.56	3431.63	2341.33	2110.7	3445.76
72.674	91243	98499.7	79223.4	108958		72.674	3462.42	2390.71	2065.63	3525.25
72.788	91033.8	98591.5	79113.8	108330		72.788	3487.03	2505.26	2022.36	3600.36
72.902	90878.4	97817.5	78802.1	107727		72.902	3501.9	2644.06	1981.87	3643.77
73.016	90197.6	97299	78723.6	107520		73.016	3496.08	2763.33	1937.67	3643.68
73.129	89676	97371.3	78397.1	107228		73.129	3454.96	2836.25	1881.2	3608.28
73.243	89415.2	97126	78234.4	106839		73.243	3367.87	2862.93	1809.79	3558.46
73.357	89340.8	96908	78048.3	106525		73.357	3235.35	2864.41	1732.07	3514.66
73.471	88826.7	96462.9	77953.1	106119		73.471	3069.81	2866.59	1667.37	3486.85
73.585	88652.7	96364	78033.6	105751		73.585	2891.14	2885.7	1638.11	3472.33
73.699	88398	95914	77694.6	105364		73.699	2723.07	2924.08	1659.05	3461.98
73.813	87677	95699.5	77855.4	104776		73.813	2592.74	2973.1	1729.59	3448.15
73.927	87987.7	95284	77232.6	104678		73.927	2530.99	3018.59	1833.44	3429.01
74.04	87462.6	95414.2	77156.8	104275		74.04	2565.08	3042.8	1945.69	3407.15
74.154	87711.9	94602.5	77012.7	104020		74.154	2704.01	3027.09	2042.65	3384.96
74.268	86919.5	94392	76657.8	103278		74.268	2925.82	2958.62	2108.86	3361.67
74.382	86582	93921.4	76396.7	103125		74.382	3179.62	2839.75	2138.75	3334.75
74.496	85894	93964.3	76280.2	102678		74.496	3403.81	2691.84	2133.64	3303.83
74.61	85599.8	93897.2	76150	102559		74.61	3551.4	2547.86	2098.57	3273.61
74.724	85506.8	93431.6	75778	102037		74.724	3605.16	2437.03	2041.27	3253.46
74.838	84958.8	93359	75358.4	101678		74.838	3575.78	2373.24	1973.65	3254.11
74.952	84422	92748.9	75609.7	101288		74.952	3488.18	2356.57	1912.22	3283.09
75.065	84356.1	92669.1	75318.2	101151		75.065	3368.46	2383.51	1874.27	3339.39
75.179	83781.2	92646.8	75297.8	100864		75.179	3237.57	2454.09	1870.82	3409
75.293	83773.5	92392.3	75025.5	100349		75.293	3112.67	2568.22	1900.32	3465.93
75.407	83097.7	92143.3	74686.7	99499.4		75.407	3008.8	2714.46	1949.18	3481.11
75.521	83050.4	91429.9	74410.5	99209.6		75.521	2938.84	2864.28	1998.77	3438.06
75.635	82914.1	91482.6	74424.3	98962.4		75.635	2910.42	2980.27	2034.39	3344.72
75.749	82348.7	90928.2	74133.4	98878.7		75.749	2924.41	3034.92	2050.75	3232.28
75.863	81913.9	90483.1	73899.4	98593.2		75.863	2975.81	3026.24	2052.06	3139.23
75.976	81829	90551.6	73661	98292.6		75.976	3056.71	2978.98	2048.88	3090.71
76.09	81367.1	90395.6	73464	97786.3		76.09	3157.64	2929.71	2053.68	3087.35
76.204	81407.5	89791.8	73358.1	97370.3		76.204	3266.95	2905.08	2075.87	3108.99
76.318	80561.5	89969.1	73329.9	97171.2		76.318	3370.05	2907.49	2116.55	3129.57
76.432	80108.7	89207.8	73015.3	96714.9		76.432	3452.49	2915.78	2165.61	3131.42
76.546	80097.2	88917	72472.9	96445.6		76.546	3505.69	2900.8	2204.84	3111.49
76.66	79585.9	88693.5	72391.4	96184		76.66	3530.46	2844.29	2216.45	3079.45
76.774	79132.3	88733.3	72155.4	95685.1		76.774	3534.49	2750.04	2193.52	3050.7
76.888	78992	88074.2	72002.4	95479.6		76.888	3523.61	2642.09	2144.59	3039.16
77.001	78494.2	87920.4	71672.6	95346.4		77.001	3494.23	2553.25	2090	3051.66
77.115	78198.6	87913.5	71732.6	94975.1		77.115	3433.25	2510.48	2051.73	3085.02
77.229	77761.4	87944.6	71548	94424.7		77.229	3326.78	2524.56	2043	3127.56
77.343	77312.8	87055.8	71307	94203.2		77.343	3173.97	2588.18	2063.2	3165.19
77.457	76956	87024.1	70972.9	93720.4		77.457	2996.99	2682.16	2100.71	3189.03
77.571	77041.8	86779.6	70747.1	93379		77.571	2838.77	2785.98	2140.65	3200.31
77.685	76546.1	86539.3	70735.5	93308.9		77.685	2747.64	2886.57	2173.15	3208.49
77.799	76769	86372.9	70192.2	92932.5		77.799	2756.23	2980.8	2196.81	3224.33
77.912	75947.2	85577.5	70173.7	92439.6		77.912	2866.16	3071.25	2216.27	3252.17
78.026	75995.9	85758.4	70199.5	92058.6		78.026	3046.91	3158.77	2237.02	3286.59
78.14	75197.4	85409.4	69678.8	91894.8		78.14	3248.24	3234.65	2261.19	3314.56
78.254	75252.1	85095.2	69393.5	91485.6		78.254	3418.98	3279.12	2287.43	3321.65
78.368	74416.5	84614.1	69187.8	90755.9		78.368	3522.62	3268.64	2312.52	3298.76
78.482	74256.4	84039.4	69199.4	90673		78.482	3545.18	3191.35	2332.82	3246.54
78.596	73766.1	83969.6	68834.7	90334.3		78.596	3495.59	3060.2	2344.11	3175.17
78.71	73507.1	83632.9	68586.9	89906.3		78.71	3399.92	2913.06	2342.01	3098.98
78.824	73216.5	83835	67903.2	89906.8		78.824	3292.69	2796.06	2323.82	3029.38
78.937	72652.6	83336.4	68363	89265.9		78.937	3207.36	2741.18	2290.36	2970.35
79.051	72704.3	82768.6	67776.1	89002.8		79.051	3167.18	2752.77	2246.33	2919.71
79.165	72336.7	82906.7	67750.5	88801.5		79.165	3179	2811.21	2198.63	2875.56
79.279	71842.1	82445.2	67272.1	88215.3		79.279	3232.18	2888.46	2155.71	2841.93
79.393	71570.7	82116.5	67143	88328.7		79.393	3302.61	2964.07	2127.81	2828.3
79.507	71062	81731.9	67013.6	87811.5		79.507	3360.99	3031.02	2126.9	2843.11
79.621	70957.6	81523.1	67051.3	87917.9		79.621	3381.01	3089.52	2163.02	2885.47
79.735	70370.7	81577	66615.7	87248.8		79.735	3346.17	3136.64	2238.47	2942.75
79.848	70171.5	81148.5	66426.2	86879.8		79.848	3253.98	3161.89	2343.93	2996.71
79.962	69463.2	80321	66285.2	86365.2		79.962	3118.76	3153.25	2460.25	3034.03
80.076	69570.6	80101	65796	86371.3		80.076	2969.64	3109.95	2565.66	3053.06
80.19	69088.6	80110.7	65588.3	85927.1		80.19	2843.17	3048.85	2643.7	3062.31
80.304	68941.7	80112.1	65183.6	85712.5		80.304	2769.49	2998.32	2687.67	3071.36
80.418	68751.9	79407	65004.9	85281		80.418	2759.9	2982.93	2699.07	3082.96
80.532	68507.4	79129.8	64844.5	85006.5		80.532	2802.3	3011.84	2682.09	3091.32
80.646	67844.9	79036.8	64545.5	84427		80.646	2868.52	3075.92	2639.69	3087.07
80.76	67538.4	78542.2	64146.5	84318.6		80.76	2928.94	3151.69	2574.32	3064.23
80.873	67548.4	78532.5	63807.1	84057.8		80.873	2966.33	3207.02	2492.61	3024.26
80.987	66986.9	78296.1	63649.1	83468		80.987	2982.3	3208.93	2408.96	2975.64
81.101	66681.1	77381.1	63584.2	83367.6		81.101	2994.34	3135.91	2343	2930.21
81.215	66338.1	77085.7	63429.4	83084.9		81.215	3027.07	2991.97	2311.47	2898.76
81.329	66211.2	77116	63048.5	82806.1		81.329	3099.72	2811.78	2319.22	2887.67
81.443	65801.1	77161.1	62971.6	82425.5		81.443	3214.14	2649.01	2355.77	2897.57
81.557	65767.7	76519.6	62751.7	82140.4		81.557	3348.03	2552.45	2399.76	2923.81
81.671	64900.2	76531.6	62268.5	81908.7		81.671	3457.75	2543.74	2428.49	2958.63
81.784	64750.6	76308.4	62040.4	81534.2		81.784	3493.14	2610	2427.6	2993.11
81.898	64165.6	76140.6	61873.1	80960.9		81.898	3419.29	2714.4	2396.13	3019.07
82.012	63817.2	75445.5	61607.5	81065.7		82.012	3235.75	2817.11	2345.21	3030.14
82.126	63564.9	75135.6	61364.2	80584.8		82.126	2984.41	2893.51	2292.32	3023.45
82.24	62910.1	75269.4	61259.4	79968.9		82.24	2738.92	2941.36	2254.11	3001.41
82.354	63129.5	74788	60956.4	79730.4		82.354	2578.03	2975.18	2240.81	2971.97
82.468	63226.3	74400.9	60854.1	79720.1		82.468	2552.99	3013.06	2253.63	2946.39
82.582	62708.1	74197.8	60450.4	79356.1		82.582	2664.55	3064.42	2285.73	2933.86
82.696	62311.9	73938.7	60573.9	78806.9		82.696	2862.86	3123.55	2326.03	2937.13
82.809	61994.7	73806.4	59905.6	78583.8		82.809	3071.29	3170.72	2364.63	2950.83
82.923	61407.6	73049.4	59636.4	78458.4		82.923	3220.83	3179.91	2396.61	2964.64
83.037	60996.1	72835.8	59740.9	77892.7		83.037	3276.65	3130.36	2422.54	2968.81
83.151	60683.5	72780	59252.9	77530.3		83.151	3244.07	3017.34	2445.31	2960.18
83.265	60663.3	72175.9	59279.8	77409.1		83.265	3155.18	2857.45	2467.37	2945.45
83.379	59955.9	71981.9	58791.3	76703		83.379	3047	2685.27	2490.8	2939.71
83.493	60021.3	71888.6	58362.6	77001.3		83.493	2944.66	2542.78	2519.26	2958.93
83.607	59470.8	71692.6	58349	76371.5		83.607	2857.25	2465.7	2557.92	3010.75
83.72	59396.8	71435.6	58232.2	76330.9		83.72	2784.12	2472.08	2608.68	3087.35
83.834	58665.7	71392.8	57940.5	75631.9		83.834	2724.37	2558.42	2663.68	3166.35
83.948	58716.6	70700.9	57600.7	75491.7		83.948	2680.86	2703.23	2704.03	3219.59
84.062	58419.8	70862.6	57182.9	74971.7		84.062	2656.86	2876.22	2706.34	3225.15
84.176	58262	70373.5	56860.1	74510.9		84.176	2650.02	3047.18	2655.49	3177.18
84.29	57835.4	69930.7	56773.8	74330.1		84.29	2650.84	3191.31	2555.02	3088.33
84.404	57378.7	69741.1	56154.7	73765.3		84.404	2648.83	3291.06	2429.31	2984.14
84.518	57133.5	69450.9	56136.6	73902.7		84.518	2641.22	3336.47	2314.76	2892.67
84.632	57028.8	69100	56049.8	73395		84.632	2636.12	3325.73	2244.08	2833.96
84.745	56505.2	68765	56096.4	73179.6		84.745	2646.42	3266.33	2231.47	2814.25
84.859	56487.5	68011.4	55660.8	72941		84.859	2679.68	3173.22	2266.53	2826.54
84.973	56324.4	68447.8	55415.4	72530.2		84.973	2731.83	3062.87	2320.69	2856.02
85.087	55764.4	68076.4	55317.1	72248.3		85.087	2789.47	2947.29	2362.35	2886.5
85.201	55087.8	67510.7	54670.7	71987.5		85.201	2837.27	2832.88	2372.8	2905.89
85.315	55377.3	67198.6	54653.4	71633.6		85.315	2863.74	2725.68	2353.79	2909.37
85.429	54935.9	67074.5	54366.1	71260.3		85.429	2862.67	2636.17	2324.12	2900.01
85.543	54570.8	66642.4	54103.3	70840		85.543	2832.8	2575.88	2308.12	2886.48
85.656	53969.1	66980.5	54217.6	70740.6		85.656	2778.46	2548.07	2322.64	2877.68
85.77	53887.6	66297.9	53814.2	70515.9		85.77	2709.78	2541.5	2369.81	2876.8
85.884	53520.4	66208.9	53493.5	70085.2		85.884	2639.57	2536.61	2437.21	2877.97
85.998	53637.4	65615.2	53354.4	69868		85.998	2577.63	2520.13	2504.44	2869.33
86.112	53048.5	65345	53020.1	69368		86.112	2528.85	2496.01	2552.07	2840.55
86.226	52707.6	65523.9	52936.8	69097.6		86.226	2497.7	2483.17	2569.58	2790.54
86.34	52508	65233	52307.6	68778.3		86.34	2494.43	2502.06	2559.28	2730.06
86.454	51961.7	64668.9	52039.1	68552.8		86.454	2532.65	2560.66	2534.49	2677.41
86.568	52151.3	64728.4	52042.8	68356.5		86.568	2616.66	2648.81	2511.6	2650.03
86.681	51936.8	64292.9	51849.9	68011.2		86.681	2727.26	2741.97	2500.87	2656.64
86.795	51531.6	64075.8	51552.9	67847.9		86.795	2821.97	2810.31	2500.97	2693.57
86.909	50910.2	63730.1	51160.2	67392		86.909	2854.6	2829.05	2501.36	2746.55
87.023	50379.5	63364.2	51044.1	67283.7		87.023	2803.32	2786.89	2489.97	2796.97
87.137	50284.3	63153.8	50423.8	67008		87.137	2686.56	2691.44	2460.27	2830.23
87.251	49886.9	62727.8	50708.9	66101.2		87.251	2554.82	2569.24	2413.9	2842.74
87.365	50051.3	62671.7	50005.7	66378.8		87.365	2463.36	2458.26	2358.95	2843.51
87.479	49625.9	62299.4	50146.7	65782.5		87.479	2443.8	2396.42	2307.37	2849.34
87.592	49223.9	62378.8	49711.9	65710.2		87.592	2491.11	2409.41	2272.33	2875.27
87.706	49133.9	61994.9	49277.1	65324		87.706	2570.34	2503.43	2264.64	2925.81
87.82	48838.3	61547.9	49447.8	65047.9		87.82	2637.01	2663.74	2287.25	2991.67
87.934	48215.7	61574.9	49375.8	64702.5		87.934	2658.97	2858.14	2330.77	3053.98
88.048	47952.4	61301.9	48785.6	64284.3		88.048	2629.68	3044.44	2375.32	3093.71
88.162	47604.4	60681.5	48742	63825.9		88.162	2567.63	3181.15	2400.26	3100.68
88.276	47545	60457.4	48051.4	63493.4		88.276	2503.6	3239.84	2396.79	3078.27
88.39	47504.5	59934.2	48002.7	63240.6		88.39	2463.77	3214.31	2374.14	3040.67
88.504	46654.4	59867.8	47805.6	62885.8		88.504	2458.41	3122.37	2353.81	3005.63
88.617	46823.2	59442.6	47859.1	62899.9		88.617	2479.69	2998.51	2355.77	2986.3
88.731	46375.6	59241.2	47491.4	62129.5		88.731	2508.36	2882.2	2385.32	2986.22
88.845	46282.9	59143.3	47163.9	62008		88.845	2523.94	2806.4	2428.85	2998.8
88.959	45776.4	58497.4	46981.9	61744.4		88.959	2514.6	2789.75	2460.18	3009.95
89.073	45244.9	58678.2	46795.5	61625		89.073	2483.22	2832.74	2453.16	3004.03
89.187	45363.6	58344.4	46325.8	60769		89.187	2446.56	2918.05	2394.51	2971.07
89.301	45105.3	57824.9	45986	60617.2		89.301	2427.35	3016.34	2291.55	2912.78
89.415	44487.2	57876.5	45850.9	60229.9		89.415	2441.5	3096.73	2171.5	2842.85
89.528	44656.3	56939.4	45642.4	60126.5		89.528	2487.17	3138.21	2071.84	2780.2
89.642	44193.9	56993.9	45617.4	59940.5		89.642	2541.55	3137.15	2025.37	2738.49
89.756	44127.2	56933.1	45493.5	59608.1		89.756	2569.02	3106.28	2046.42	2719.3
89.87	43307.3	56173.6	45199	59182.2		89.87	2537.77	3067.08	2124.66	2713.45
89.984	43230.5	56052	45274.4	58961.7		89.984	2436.86	3038.82	2230	2709.08
90.098	42864.8	55968.6	44810.5	58639.4		90.098	2284.21	3028.7	2326.16	2699.98
90.212	42588.8	55502.4	44263.5	58268.9		90.212	2134.3	3027.31	2386.18	2688.28
90.326	42605.9	55465.6	44297.4	57956.6		90.326	2042.59	3012.06	2402.06	2680.96
90.44	42256.8	54746.4	43877.2	58106		90.44	2001.36	2958.86	2384.14	2683.99
90.553	42200.2	54539.2	43673.5	57462.1		90.553	2019.91	2855.56	2352	2698.94
90.667	41757.2	54251	43624.9	57026.3		90.667	2091.55	2709.12	2322.97	2723.48
90.781	41686.6	54090.3	43265.1	56887.7		90.781	2209.97	2542.22	2305.12	2753.02
90.895	41297	53827.7	43129.9	56741.8		90.895	2375.46	2382.4	2297.05	2781.11
91.009	41147.4	53636.3	42724.1	56346.4		91.009	2522.26	2252.3	2292.76	2798.8
91.123	40471.5	53314.1	42552.6	55961.3		91.123	2617.5	2166.36	2286.48	2795.91
91.237	40542.4	53214.5	42405.2	55550.9		91.237	2634.23	2134.12	2274.78	2765.11
91.351	39966.3	52866.2	42012	55230.1		91.351	2557.33	2164.63	2255.85	2706.3
91.464	39472.8	52661.5	41929.3	54957.7		91.464	2390.4	2266.52	2228.95	2627.97
91.578	39215.2	52373.7	41171.9	54638.1		91.578	2162.91	2442.28	2195.05	2544.11
91.692	38920	52199.6	41531.9	54332.7		91.692	1986.55	2679.43	2157.35	2469.4
91.806	39122	51757.3	41104.4	54069.3		91.806	1835.67	2944.08	2120.01	2414.77
91.92	38820.8	51607	40868.9	53965		91.92	1738.31	3183.29	2085.23	2384.73
92.034	38733.5	51091.8	40758.6	53839		92.034	1704.01	3338.85	2051.64	2377.3
92.148	38112.6	50436.9	40566.2	53238.8		92.148	1724.12	3368.27	2016.4	2386.24
92.262	38240.2	50336.7	40127.1	53150.4		92.262	1779.19	3263.75	1980.17	2405.43
92.376	38114	50263.1	40196.6	52730.4		92.376	1848.31	3058.51	1950.68	2432.3
92.489	37586.3	49483.5	39839.1	52815.9		92.489	1915.2	2816.73	1941.44	2467.51
92.603	37319.8	49748.6	39921.8	52303		92.603	1971.39	2611.28	1965.02	2511.35
92.717	37191.8	49454.7	39591	51992.4		92.717	2016.75	2498.74	2025	2559.83
92.831	36819.7	49383.2	39405.1	51819.9		92.831	2057.1	2502.35	2112.19	2604.14
92.945	36918.9	48853.3	39175.2	51451.3		92.945	2098.51	2608.85	2207.08	2634.2
93.059	36444.4	48642.3	38817	51068.9		93.059	2140.7	2780.22	2287.3	2643.86
93.173	36104	48182.3	38666.5	50937.1		93.173	2177.27	2971.55	2335.16	2634.4
93.287	35724	48175.1	38281	50492.5		93.287	2196.81	3145.87	2342.04	2614.66
93.4	35730.9	47681.8	38166.2	50357.5		93.4	2177.36	3278.95	2309.15	2596.87
93.514	35224.8	47191.1	37958.5	50069.2		93.514	2136.5	3356.54	2246.48	2590.2
93.628	35139.1	46986.7	37508.2	49908.9		93.628	2086.93	3370.1	2171.46	2595.17
93.742	34801.4	46734.3	37480.3	49576.8		93.742	2043.39	3316.08	2106.21	2602.58
93.856	34791.5	46456	37356.6	48995.5		93.856	2017.55	3199.51	2071.46	2599.23
93.97	34598	45643.3	37202.1	48931.3		93.97	2010.24	3038.72	2078.52	2576.91
94.084	34014.5	45938.2	37098.3	48567.1		94.084	2012.91	2867.07	2123.61	2538.96
94.198	33742.4	45665.1	36574.9	48433.9		94.198	2014.72	2726.71	2189.14	2499.01
94.312	33806.3	45360.2	36490.5	48164.1		94.312	2009.82	2655.03	2252.45	2472.62
94.425	33451.2	44843	36068	47997.3		94.425	1999.24	2668.17	2295.84	2467.59
94.539	33348.7	45251.2	36041.8	47604.2		94.539	1986.84	2751.02	2312.17	2479.42
94.653	32793.7	44563.8	35809.4	47311.5		94.653	1974	2860.46	2303.68	2494.99
94.767	32939.3	43986	35409.7	47021.8		94.767	1958.17	2943.32	2277.53	2500.86
94.881	32403	43681.5	35230.8	46828.9		94.881	1935.98	2960.99	2242.22	2490.79
Uba6SCCH_WT_cell		Top				Uba6SCCH_WT_cell		Bottom
Temperature	buffer	InsP3	InsP5	InsP6		Temperature	buffer	InsP3	InsP5	InsP6
19.858	7428.98	6805.53	7814.79	9983.08		19.858	158.634	135.366	131.043	212.581
19.972	6905.55	6817.34	7657.17	10368.5		19.972	209.799	158.548	158.044	217.588
20.086	7132.46	6831.87	7527.12	10311.5		20.086	253.301	185.422	185.515	200.577
20.201	7286.21	6854.07	7581.24	10158.3		20.201	278.215	207.521	211.296	162.393
20.315	6935.8	6847.05	7850.87	9970.33		20.315	279.062	217.025	232.232	113.899
20.43	7187.45	6879.62	7469.27	10365.8		20.43	260.545	213.089	244.922	73.36
20.544	7154.27	7197.25	7689.23	10004.1		20.544	236.741	204.12	247.631	59.283
20.659	7102.44	6683.32	7553.82	9964.63		20.659	224.322	203.349	242.187	81.711
20.773	6848.44	6758.05	7943.95	10089.1		20.773	234.121	220.493	233.973	136.666
20.888	6925.43	6770.25	7485.17	10281.6		20.888	266.6	255.421	229.689	207.088
21.002	7062.46	6871.33	7473.68	10069.3		21.002	314.119	298.065	234.33	271.001
21.116	7221.08	6948.68	7679.15	10288		21.116	364.211	334.077	249.156	312.771
21.231	6920.72	6940.49	7690.09	10329.8		21.231	403.518	350.757	271.276	330.736
21.345	7029.82	6769.96	7708.06	10239.8		21.345	420.703	348.21	294.664	335.813
21.46	7032.69	6887.01	7367.91	10166.8		21.46	406.44	330.826	312.642	341.835
21.574	6969.32	6917.2	7651.46	9847.63		21.574	355.974	305.644	321.28	354.607
21.689	6693.52	6636.92	7867.73	9968.16		21.689	273.886	282.226	321.893	367.755
21.803	7220.69	6709.81	7441.42	10378.1		21.803	177.933	264.089	320.47	367.902
21.918	6778.18	6725.44	7602.59	10095.9		21.918	89.716	249.539	323.802	344.963
22.032	6529.86	6928.98	7367.99	10019.6		22.032	32.78	234.026	334.91	300.353
22.147	6795.38	6682.8	7655.96	10046.4		22.147	20.557	213.503	350.85	247.991
22.261	6779.07	6611.53	7480.26	9955.56		22.261	50.02	187.16	364.238	207.982
22.375	6763.3	6905.42	7528.32	9909.7		22.375	102.635	158.212	367.596	196.756
22.49	6941.4	6710.95	7588.14	9870.71		22.49	152.577	132.604	357.315	219.246
22.604	6916.18	6631.8	7408.42	9823.84		22.604	178.636	116.645	335.358	267.253
22.719	7056.83	6748.18	7465.4	10171.2		22.719	174.405	115.076	308.094	324.475
22.833	6856.34	6671.35	7372.35	9901.16		22.833	151.496	130.325	282.352	374.715
22.948	6774.95	6927.73	7458.69	10124.5		22.948	133.295	162.173	262.209	407.45
23.062	6848.24	6737.93	7163.72	9860.85		23.062	141.509	206.985	247.401	423.342
23.177	6854.02	6616.05	7593.69	9893.94		23.177	182.653	257.178	234.665	425.863
23.291	6511.01	7000.77	7279.14	9829.27		23.291	242.977	302.738	221.172	418.913
23.406	7248.09	6776.53	7426.37	9789.48		23.406	295.947	335.25	207.413	405.051
23.52	7119.51	6771.47	7400.82	9845.2		23.52	317.048	351.157	197.161	387.107
23.634	6781.07	6899.09	7186.39	9795.29		23.634	295.437	357.207	194.38	370.384
23.749	6582.72	6582.22	7510.19	9718.41		23.749	242.532	359.944	199.659	362.039
23.863	6902.94	6694.77	7181.78	9575.78		23.863	180.406	362.685	209.521	367.414
23.978	6641.61	6682.58	7529.57	9672.06		23.978	132.31	362.89	219.596	382.454
24.092	6672.32	6758.81	7471.67	9775.73		24.092	113.499	355.018	228.858	394.488
24.207	6811.7	6880.11	7277.69	9635.14		24.207	126.571	336.103	240.627	388.318
24.321	6848.96	6449.18	7221.29	9751.95		24.321	162.279	306.39	258.84	354.789
24.436	6792.05	6505.61	7359.67	9571.73		24.436	203.953	273.679	282.928	298.179
24.55	6813.17	6583.12	7495.08	9354.86		24.55	233.815	243.433	306.482	236.377
24.665	6888.6	6792.06	7360.3	9421.74		24.665	239.251	217.81	321.6	188.417
24.779	6690.1	6601.55	7363.29	9577.22		24.779	217.136	198.104	325.122	164.021
24.893	6707.54	6462.13	7163.19	9578.95		24.893	174.587	187.621	320.889	159.845
25.008	6663.36	6530.13	7245.69	9647		25.008	125.622	191.017	315.535	165.279
25.122	6679.38	6782.16	7272.05	9579.4		25.122	85.027	210.052	311.53	172.494
25.237	6847.44	6559.17	7250.44	9338.02		25.237	61.947	239.738	303.99	182.397
25.351	6553.36	6657.68	7518.08	9516.55		25.351	56.354	268.76	284.681	201.883
25.466	6940.63	6675.41	7033.35	9601.34		25.466	60.424	284.674	250.127	235.423
25.58	6939.22	6599.23	7055.1	9641.88		25.58	64.32	280.844	206.844	278.542
25.695	6483.35	6491.15	7257.96	9492.6		25.695	62.942	260.854	169.213	318.792
25.809	6847.26	6433.66	7261.68	9569.17		25.809	59.172	237.455	151.645	343.769
25.924	6788.86	6670.16	7187.97	9387.51		25.924	61.727	226.263	160.989	350.013
26.038	6871.48	6577.7	7430.92	9294.84		26.038	79.686	237.591	194.29	345.996
26.152	6853.44	6585.65	7206.93	9314.27		26.152	117.769	270.834	242.104	346.729
26.267	6837.33	6508.19	7227.45	9519.99		26.267	174.599	314.406	293.947	363.286
26.381	6919.74	6836.5	7304.54	9519.68		26.381	243.098	349.67	342.161	393.354
26.496	6814.46	6767.94	7193.09	9404.11		26.496	312.06	363.349	382.621	422.406
26.61	6800.78	6345.73	7173.27	9433.09		26.61	366.406	351.921	413.292	430.661
26.725	6753.56	6495.95	7150.74	9358.5		26.725	389.468	319.566	433.993	404.119
26.839	6836.78	6474.27	7273.47	9570.77		26.839	372.132	278.168	445.618	343.262
26.954	6839.91	6596.94	7419.06	9356.21		26.954	316.501	244.302	449.664	265.901
27.068	6949.18	6473.16	6964.97	9322.04		27.068	237.95	226.452	447.232	201.29
27.183	6833.16	6460.77	7394.63	9224.62		27.183	157.077	223.053	437.654	171.337
27.297	6806.58	6330.95	6852.6	9230.35		27.297	93.962	224.367	417.735	180.1
27.411	6466.49	6401.14	7257.35	9140.86		27.411	64.385	218.412	382.482	212.829
27.526	6511.39	6616.49	6966.32	9018.35		27.526	75.766	197.806	327.826	246.683
27.64	6861.45	6427.92	7139.12	9226.24		27.64	125.808	164.106	255.297	265.599
27.755	6457.21	6486.21	6947.74	9445.72		27.755	202.496	127.553	173.754	268.947
27.869	6671.34	6521.47	6887.61	9339.56		27.869	286.104	102.284	100.885	268.664
27.984	6824.08	6434.92	7110.43	9293.26		27.984	355.704	99.416	57.851	278.462
28.098	6547.67	6366.73	6789.6	9025.98		28.098	388.541	121.816	61.008	303.658
28.213	7078.54	6443.6	6881.09	9140.49		28.213	373.517	163.567	114.468	338.237
28.327	6533.2	6445.19	6813.68	9162.29		28.327	312.125	214.302	207.507	369.411
28.442	6805.36	6497.6	6969.48	9256.96		28.442	219.924	265.438	317.902	384.854
28.556	6670.05	6638.59	7050.81	9278.72		28.556	117.946	314.219	419.933	381.001
28.67	6384.76	6567.8	7128.3	9082.06		28.67	29.855	360.615	489.675	361.921
28.785	6563.15	6444.41	7115.33	9126.85		28.785	-22.932	407.77	513.289	338.438
28.899	6584.87	6596.11	7052.95	9067.26		28.899	-27.604	454.723	489.116	323.18
29.014	6323.81	6402.02	6962.1	9129.31		29.014	16.138	491.607	426.732	322.794
29.128	6629.97	6531.28	7007.32	8821.3		29.128	95.934	504.472	343.098	334.903
29.243	6655.17	6497.7	6779.22	9017.75		29.243	191.182	482.859	257.684	350.49
29.357	6657.44	6376.02	6669.6	9024.38		29.357	280.829	427.401	185.443	360.556
29.472	6772.02	6583.42	6834.39	9158.91		29.472	352.567	352.386	135.509	362.084
29.586	6732.1	6219.3	6768.7	8848.55		29.586	399.486	276.262	111.066	358.843
29.701	6742.59	6029.27	6755.64	8948.15		29.701	423.712	227.17	111.881	357.084
29.815	6410.64	6225.15	6709.12	8801.81		29.815	428.819	220.054	137.226	360.081
29.929	6625.76	6410.89	7046.93	8802.74		29.929	416.394	250.912	186.122	365.585
30.044	6448.97	6162.11	6803.7	9021.14		30.044	387.662	299.633	253.834	367.19
30.158	6711.99	6208.77	6814.98	8909.16		30.158	346.969	337.792	327.729	357.938
30.273	6494.96	6561.36	6678.65	8576.26		30.273	302.265	341.769	388.546	334.142
30.387	6197.23	6228.72	7132.15	8906.15		30.387	261.984	303.535	416.746	298.035
30.502	6328.95	6364.66	6982.26	8853.9		30.502	228.635	230.584	405.544	258.143
30.616	6465.48	6063.06	6854.31	8603.87		30.616	200.11	145.895	365.56	226.505
30.731	6592.23	6003.09	6595.61	8706.21		30.731	174.413	74.522	319.075	213.435
30.845	6103.21	6178.56	6537.55	8609.01		30.845	153.484	35.379	286.569	222.756
30.96	6542.25	6272.91	6684.04	8706.65		30.96	142.763	37.283	274.929	250.444
31.074	6378.39	6169.56	6775.19	8859.02		31.074	146.049	78.861	276.845	286.979
31.188	6016.66	6357.88	6836.26	8746.81		31.188	160.537	149.341	278.617	321.123
31.303	6637.27	6232.95	6652.56	8657.52		31.303	177.088	229.818	270.948	343.097
31.417	6392.44	6237.17	6782.9	8580.02		31.417	186.155	297.378	254.507	347.119
31.532	6560.22	6497.82	6671.55	8790.07		31.532	184.663	333.223	237.407	334.048
31.646	6197.67	6479.4	6413.68	8693.58		31.646	178.331	331.25	228.113	312.696
31.761	6268.74	6166.39	6665.67	8527.49		31.761	177.922	300.904	230.007	296.853
31.875	6422.6	6263.16	6857.74	8521.03		31.875	192.645	261.545	241.005	297.313
31.99	6301.4	5869.41	6623.16	8465.68		31.99	225.153	232.081	256.654	313.277
32.104	6363.76	6302.84	6651.79	8561.03		32.104	270.425	222.752	272.768	330.226
32.219	6456.92	6480.55	6597.51	8641.8		32.219	318.916	233.364	285.673	327.748
32.333	6268.9	6070.77	6642.5	8768.71		32.333	357.889	257.012	291.593	292.88
32.447	6422.77	6132.29	6676.5	8437.47		32.447	377.046	285.633	287.656	229.306
32.562	6269	6366.52	6666.43	8395.67		32.562	372.542	313.974	274.657	155.445
32.676	6313.15	6259.48	6593.52	8254.03		32.676	347.595	339.562	258.992	92.932
32.791	6187.75	6285.1	6533.55	8388.8		32.791	310.422	359.827	251.054	54.253
32.905	6144.63	5832.61	6515.1	8557.03		32.905	270.307	371.901	260.138	38.051
33.02	6063.63	6390.09	6598.12	8619.99		33.02	232.501	368.57	288.89	33.847
33.134	6257.18	6137.24	6528.46	8492.08		33.134	196.741	345.287	331.096	31.263
33.249	6204.53	6472.45	6777.95	8411.5		33.249	161.121	304.09	374.655	26.833
33.363	6086.98	5689.66	6451.45	8640.25		33.363	124.876	260.958	406.466	24.909
33.478	6164.83	5970.56	6710.21	8434.17		33.478	90.244	236.027	419.349	33.442
33.592	6017.55	6158.93	6398.58	8603.28		33.592	61.97	240.459	413.964	57.983
33.706	6182.84	6055.76	6453.45	8544.44		33.706	45.751	271.375	396.77	97.266
33.821	6260.14	6171.79	6407.81	8614.66		33.821	47.057	315.05	375.322	142.53
33.935	6074.83	6310.12	6438	8704.47		33.935	70.571	353.758	353.972	180.901
34.05	6166.35	5961.21	6441.07	8660.97		34.05	119.448	377.498	332.303	201.021
34.164	6289.02	5858.77	6225.24	8552.22		34.164	193.766	382.584	307.069	198.149
34.279	6233.95	6174.01	6583.36	8612.6		34.279	288.431	367.083	275.134	176.35
34.393	6245.35	6019.72	6317.28	8460.7		34.393	394.462	332.009	236.395	147.038
34.508	6234.9	6026.75	6177.27	8669.37		34.508	490.045	280.28	193.705	124.734
34.622	6155.61	5850.11	6388.98	8408.43		34.622	553.594	230.564	151.003	121.59
34.737	6356.09	5966.32	6329.06	8691.18		34.737	568.254	202.982	112.051	142.605
34.851	6048.54	5718.89	6341.68	8496.34		34.851	529.13	212.24	81.204	183.463
34.965	5845.59	6046	6404.76	8664.18		34.965	445.908	257.427	64.984	232.273
35.08	5935.96	6045.92	6359.78	8777.89		35.08	338.74	319.41	71.463	274.516
35.194	5750.71	6118.85	6240.21	8624.59		35.194	231.635	366.447	106.292	298.565
35.309	5857.46	6095.23	6412.19	8373.52		35.309	141.489	380.05	167.63	298.974
35.423	5963.83	5907.06	6628.73	8666.12		35.423	77.232	357.045	244.369	276.837
35.538	5957.82	5741.42	6445.67	8458.55		35.538	44.871	309.26	319.897	238.501
35.652	5774.26	5717.4	6493.56	8575.66		35.652	48.527	259.649	379.634	193.892
35.767	5779.72	5906.42	6529.62	8429.74		35.767	90.19	230.342	415.163	154.226
35.881	6356.9	5790.9	6144.99	8412.67		35.881	166.509	226.644	426.352	128.942
35.996	5768.37	5983.4	6416.51	8456.56		35.996	265.23	239.942	417.594	122.764
36.11	5878.59	6013.22	6325.04	8633.19		36.11	367.036	256.832	394.122	134.954
36.224	6288.5	5890.1	6330.74	8586.83		36.224	443.399	268.781	361.191	161.089
36.339	5976.18	5646.46	6225.66	8516.06		36.339	471.796	275.483	325.439	195.704
36.453	5778.02	5767.49	6234.45	8372.59		36.453	445.206	281.064	295.33	233.867
36.568	5774.29	6040.86	6097.73	8605.1		36.568	375.489	288.021	277.698	271.613
36.682	5613.07	5861.13	6293.69	8693.28		36.682	288.468	294.165	274.01	306.229
36.797	5717.96	5709.59	6199.24	8433.11		36.797	214.481	294.128	277.564	336.461
36.911	5641.83	5890.93	6356.73	8350.08		36.911	169.075	283.347	275.824	361.747
37.026	5832.9	5732.06	6188.81	8447.01		37.026	155.104	261.601	257.039	380.525
37.14	5826.81	5820.05	6180.08	8567.36		37.14	162.745	234.434	217.39	390.874
37.255	5763.78	5839.21	6094.84	8501.1		37.255	177.784	211.677	164.409	391.983
37.369	5742.81	5562.33	6174.71	8263.16		37.369	190.311	203.156	114.514	385.202
37.483	5782.62	5802.92	6040.97	8150.14		37.483	198.665	213.403	85.788	373.69
37.598	5648.56	5841.08	6276.47	8405.68		37.598	206.793	238.666	89.635	358.904
37.712	5591.16	6068.29	6175.48	8461.22		37.712	217.908	268.615	125.551	339.986
37.827	5840.39	5559.35	6415.31	8199.43		37.827	230.003	291.895	181.588	313.994
37.941	5973.48	5774.32	6329.58	8274.2		37.941	236.902	301.96	240.142	279.98
38.056	5446.69	5837.29	6178.16	8013.46		38.056	233.398	299.779	285.695	241.701
38.17	5834.18	5679.08	6309.26	8359.59		38.17	219.424	292.518	310.353	207.194
38.285	5324.05	5702.11	6204.61	8273.36		38.285	199.557	289.281	314.441	186.075
38.399	5874.78	5703.98	6048.26	8107		38.399	179.221	296.014	302.859	186.233
38.514	5752.51	5714.43	6276.52	8188.73		38.514	161.839	311.829	280.713	210.87
38.628	5570.62	5785.37	6090.48	8314.35		38.628	149.244	329.143	252.008	256.475
38.742	5596.55	5738.51	6372.25	8287.58		38.742	143.506	337.818	222.131	312.963
38.857	5640.05	5747.54	5993.19	8227.95		38.857	147.143	333.128	200.587	366.745
38.971	5715.17	5498.81	5993.95	8241.24		38.971	161.262	315.897	199.153	404.54
39.086	5746.91	5503.68	6149.23	8035.05		39.086	184.009	293.586	224.62	422.27
39.2	5580.73	5711.55	6340.24	8206.15		39.2	211.42	272.671	271.096	421.724
39.315	5764.12	5787.68	6395.69	7914.98		39.315	239.916	254.548	319.138	410.026
39.429	5548.09	5553.03	6078.58	8109.26		39.429	267.777	236.159	344.449	396.421
39.544	5673.14	5594.75	6053.48	8080.88		39.544	293.947	214.086	330.542	388.886
39.658	5491.62	5451.32	6148.69	7847.68		39.658	315.019	187.744	279.346	391.782
39.772	5825.42	5742.72	5768.51	8102.48		39.772	323.063	159.188	209.559	404.889
39.887	5480.7	5657.19	6095.25	7910.75		39.887	310.296	131.182	147.59	424.151
40.001	5592.91	5503.73	6175.4	8010.24		40.001	274.877	106.466	114.697	444.066
40.116	5277.72	5770.08	6068.18	7956.6		40.116	225.217	88.993	117.979	460.643
40.23	5535.91	5512.55	6275.14	7633.77		40.23	176.451	84.931	149.011	472.977
40.345	5405.7	5677.78	6112.93	7801.88		40.345	146.018	101.132	189.673	482.259
40.459	5699.72	5732.41	6263.25	8033.01		40.459	144.925	141.29	221.496	489.29
40.574	5490.18	5758.73	6011.31	7637.89		40.574	173.08	202.503	233.911	492.513
40.688	5463.35	5743.97	6060.86	7532.58		40.688	220.079	274.906	227.795	488.048
40.803	5802.01	5778.17	6184.75	7828.52		40.803	270.258	343.893	213.007	471.548
40.917	5269.79	5577.49	5851.46	7654.77		40.917	309.505	393.632	201.467	440.879
41.031	5560.13	5628.68	6327.65	7515.7		41.031	327.739	420.798	199.817	398.571
41.146	5385.13	5670.31	6186.39	7306.12		41.146	321.939	422.203	206.056	352.01
41.26	5297.43	5539.02	6114.84	7777.37		41.26	295.615	399.639	212.149	313.765
41.375	5596.35	5492.4	5937.78	7509.64		41.375	257.25	358.946	210.548	298.378
41.489	5247.24	5418.03	6254.92	7417.92		41.489	216.137	305.756	199.881	314.664
41.604	5331.01	5538.04	5972.09	7600.76		41.604	181.809	247.424	185.784	362.168
41.718	5309.52	5624	5998.75	7519.28		41.718	160.588	191.527	176.557	427.077
41.833	5499.52	5497.6	6295.65	7727.66		41.833	150.85	140.682	177.223	491.017
41.947	5472.11	5471.47	6168.19	7263.15		41.947	141.17	97.113	186.586	533.847
42.062	5404.61	5525.86	6081.83	7360.33		42.062	114.689	64.548	199.227	542.736
42.176	5384.35	5539.93	6057.51	7206.89		42.176	59.202	46.996	210.216	518.112
42.29	5018.48	5759.68	6076.83	7073.94		42.29	-22.815	44.939	218.101	472.038
42.405	5513.79	5576.88	6148.92	7388.49		42.405	-111.513	52.546	223.559	420.652
42.519	5437.23	5751.84	6124.53	7319.02		42.519	-177.058	59.41	225.503	376.294
42.634	5554.79	5487.91	6194.18	7102.01		42.634	-193.159	56.511	219.081	343.637
42.748	5708.22	5706.66	6078.57	7040.66		42.748	-149.192	42.073	198.32	326.13
42.863	5710.95	5493.05	5857.72	7212.89		42.863	-55.069	22.547	161.488	325.675
42.977	5618.28	5901.77	6089.96	7203.52		42.977	62.121	7.603	114.113	344.178
43.092	5668.43	5786.46	6226.86	7195.95		43.092	167.141	2.808	66.343	380.465
43.206	5614.8	5679.93	6129.92	7203.36		43.206	227.64	5.768	26.483	427.459
43.321	5420.52	5900.62	6237.6	6913.17		43.321	224.035	8.706	-3.802	477.18
43.435	5360.8	5624.74	6138.77	6943.12		43.435	155.485	5.281	-28.334	520.806
43.549	5420.26	5792.78	6258.69	7175.29		43.549	39.591	-3.984	-50.418	552.614
43.664	5526.92	5870.32	6093.28	6812.2		43.664	-94.809	-12.247	-67.696	570.422
43.778	5733.01	5888.55	6219.99	6821.95		43.778	-218.86	-12.682	-73.196	574.828
43.893	5642.38	5978.69	6637.13	6882.35		43.893	-313.4	-5.748	-62.708	568.939
44.007	5876.67	6031.16	6394.71	6586.12		44.007	-372.462	-1.449	-42.387	558.314
44.122	5646.8	5744.47	6390.77	6843.12		44.122	-400.036	-14.336	-29.079	549.351
44.236	6018.06	5909.73	6310.78	6681.56		44.236	-404.109	-54.377	-41.049	545.61
44.351	5878.65	5817.83	6202.1	6685.27		44.351	-392.562	-119.99	-85.222	544.375
44.465	6114.27	6210.04	6234.11	6706.43		44.465	-372.552	-197.755	-150.982	537.009
44.58	6163.53	6059.17	6875.82	6389.92		44.58	-351.063	-268.587	-216.039	514.378
44.694	5947.4	6013.56	6672.92	6399.85		44.694	-333.795	-316.341	-260.345	473.977
44.808	6078.1	6405.64	6569.17	6360.74		44.808	-322.27	-334.557	-277.569	422.95
44.923	6377.81	6358.98	6697.28	6684.78		44.923	-312.191	-328.95	-276.275	373.624
45.037	6100.94	6423.11	6837.56	6540.46		45.037	-295.961	-315.026	-271.604	332.858
45.152	6519.58	6196.9	6581.48	6446.88		45.152	-268.874	-311.49	-275.071	300.349
45.266	6363.07	6488.15	6984.29	6252.16		45.266	-234.909	-331.805	-289.707	264.624
45.381	6444.89	6370.76	7001.84	6407.81		45.381	-207.538	-378.074	-312.236	213.663
45.495	6336.18	6550.43	6898.12	6409.02		45.495	-204.2	-440.89	-338.729	144.225
45.61	6214.5	6805.53	6975.78	6417.26		45.61	-237.58	-505.537	-369.045	65.096
45.724	6562.87	6753.46	7315.9	6399.8		45.724	-309.08	-560.572	-407.552	-7.071
45.839	6538.1	6809.24	7123.67	6610.27		45.839	-408.292	-603.567	-460.271	-55.814
45.953	6641.38	6999.76	7140.1	6600.48		45.953	-518.09	-641.007	-530.329	-72.107
46.067	6665.25	6931.35	7305.01	6550.79		46.067	-621.766	-683.254	-614.427	-57.55
46.182	6897.3	7263.16	7552.34	6720.94		46.182	-708.166	-737.706	-702.863	-22.778
46.296	7125.14	7091.47	7739.27	6517.4		46.296	-773.131	-803.785	-783.684	17.484
46.411	6944.19	7277.12	7690.4	6463.96		46.411	-817.841	-872.334	-848.386	49.84
46.525	7181.44	7613.02	8004.9	6699.15		46.525	-846.213	-930.479	-895.174	65.212
46.64	7337.91	7898.6	7912.46	6747.11		46.64	-863.41	-970.147	-927.565	58.718
46.754	7605.91	7792.76	8173.94	6506.15		46.754	-876.333	-995.222	-950.449	28.469
46.869	7492.98	7782.01	8261.36	6442.33		46.869	-894.677	-1021.52	-968.01	-24.137
46.983	7646.33	8073.95	8678.12	6715.61		46.983	-929.958	-1068.12	-985.736	-92.678
47.098	7610.94	7919.92	8665.6	6721.79		47.098	-991.43	-1145.28	-1014.02	-165.487
47.212	7894.52	8408.55	8420.68	6962.32		47.212	-1081.18	-1248.27	-1068.25	-229.234
47.326	8157.35	8763.86	8866.22	6741.59		47.326	-1192.43	-1361.7	-1162.92	-274.803
47.441	8331.38	8825.69	8939.47	6888.83		47.441	-1312.61	-1471.38	-1302.91	-301.217
47.555	8487.94	8856.76	9238.41	6985.95		47.555	-1428.88	-1574.09	-1478.71	-314.82
47.67	8425.28	9011.94	9581.96	6945.18		47.67	-1532.05	-1678.67	-1669.48	-324.789
47.784	9019.95	9516.95	9814.05	7152.22		47.784	-1617.76	-1798.79	-1852.51	-338.353
47.899	9286.63	9594.5	10102.6	6947.7		47.899	-1686.36	-1943.73	-2012.68	-358.077
48.013	9374.96	9838.3	10385.4	7236.94		48.013	-1743.19	-2113.19	-2146.79	-381.484
48.128	9247.39	10191.8	10654.1	7238.07		48.128	-1798.15	-2297.17	-2261.65	-402.356
48.242	9858.9	10468.6	10924.3	7339.16		48.242	-1863.02	-2479.29	-2368.75	-413.26
48.357	10060.6	10880	11282.1	7416.14		48.357	-1947	-2642.18	-2479.62	-408.842
48.471	10163	11376.5	11765.9	7449.72		48.471	-2053.24	-2774.15	-2603.68	-388.69
48.585	10525.3	11810.4	11864.9	7507.82		48.585	-2178.63	-2875.34	-2747.66	-358.289
48.7	10811.2	11659.3	12332.2	7532.68		48.7	-2316.3	-2959.36	-2914.36	-327.333
48.814	11224.9	12216.4	12575.4	7483.96		48.814	-2458.83	-3047.61	-3100.71	-306.304
48.929	11397.5	12704	13361.1	7660.47		48.929	-2600.56	-3158.53	-3297.14	-303.079
49.043	11940.2	12974.2	13843	7636.69		49.043	-2738.82	-3298.61	-3491.11	-321.221
49.158	12167.9	13542.9	14125.1	7746.79		49.158	-2873.79	-3461.18	-3674.2	-360.242
49.272	12574.1	14062.4	14778.9	7762.09		49.272	-3006.95	-3633.62	-3847.89	-416.746
49.387	12835.6	14335.5	14978.7	7867.97		49.387	-3138.82	-3807.23	-4023.45	-485.193
49.501	13391.4	14904.9	15735.2	7864.48		49.501	-3267.83	-3983.05	-4214.95	-558.064
49.616	13955	15373.5	16172.3	8247.65		49.616	-3392.57	-4169.76	-4430.35	-626.444
49.73	14273.8	15807.8	17040.2	8139.7		49.73	-3516.47	-4375.44	-4666.9	-682.145
49.844	14626.9	16351.4	17487.1	8326.62		49.844	-3651.12	-4598.97	-4913.64	-721.024
49.959	14977.7	17272.3	18438	8459.13		49.959	-3813.75	-4827.46	-5158.91	-745.655
50.073	15566	18011.1	18958.6	8419.81		50.073	-4018.11	-5042.77	-5397.15	-765.263
50.188	16226.6	18461.4	19686.5	8625.48		50.188	-4264.15	-5233.5	-5630.74	-792.399
50.302	16832.1	18920.4	20251.4	8645.49		50.302	-4533.91	-5404.32	-5866.27	-837.842
50.417	17488.6	19501.5	21356.2	8787.01		50.417	-4797.74	-5574.44	-6108.7	-906.208
50.531	18203.6	20197.3	22160.7	9017.73		50.531	-5027.88	-5765.78	-6358.18	-994.599
50.646	18868.9	21299.8	22789.3	9283.08		50.646	-5211.45	-5989.37	-6611.61	-1094.64
50.76	19013	21762.5	23731.5	9163.9		50.76	-5355.68	-6240.77	-6867.17	-1196.54
50.875	20021.4	22771.1	24693.9	9535.94		50.875	-5483.44	-6507.32	-7127.14	-1292.41
50.989	20657.7	23233.1	25343.1	9691.56		50.989	-5623.05	-6780.51	-7396.23	-1377.47
51.103	21247.1	24036.8	26517.2	9898.91		51.103	-5798.72	-7063.16	-7676.61	-1449.17
51.218	21997.3	25168.2	27492.1	10006.1		51.218	-6025.62	-7367.5	-7964.13	-1506.69
51.332	22425.9	25899.5	28635.4	10408.9		51.332	-6309.56	-7708.1	-8249.06	-1552.21
51.447	23751.3	26936	29545.3	10374.9		51.447	-6649.17	-8096.79	-8521.73	-1593.46
51.561	24317.3	27752.7	30576.9	10670.2		51.561	-7039.06	-8542.61	-8779.25	-1645.08
51.676	25439.6	28832.1	31746.5	10766.2		51.676	-7474.09	-9054.53	-9029.23	-1726.26
51.79	26198.6	30199	32718.9	10815.9		51.79	-7953.44	-9642.44	-9288.68	-1854.18
51.905	27176.8	31139.1	34011.4	11380.2		51.905	-8482.02	-10314.6	-9579.48	-2035.88
52.019	28284.8	32548	34991.1	11633.1		52.019	-9067.17	-11072.9	-9922.63	-2263.13
52.134	29610.5	33840.1	36360.2	11853.3		52.134	-9712.31	-11908	-10333.8	-2513.94
52.248	30998.2	35744.7	37536.5	12580.2		52.248	-10412.1	-12798	-10820.9	-2760.93
52.362	32157.3	37360.5	39323.7	12785.6		52.362	-11152.8	-13712.4	-11384.4	-2982.49
52.477	33830.9	39317.6	40589.3	13065.7		52.477	-11916.8	-14620.4	-12020	-3171.44
52.591	35568.2	40873.1	42270.7	13495.7		52.591	-12687.8	-15501	-12723.8	-3336.81
52.706	36786.6	42827.4	43947.8	14098		52.706	-13453.1	-16346.8	-13494.7	-3498.8
52.82	39081.9	45173.9	45880.5	14246.9		52.82	-14202.5	-17160.9	-14334.4	-3680.01
52.935	40606.5	47047.8	47608.1	14755.7		52.935	-14925.5	-17946.9	-15241.4	-3897.14
53.049	42504	49224.1	49727.9	15392		53.049	-15608.5	-18698.7	-16204.8	-4156.26
53.164	44625.3	51532.8	52223.5	16087.1		53.164	-16234.3	-19394	-17199.3	-4452.77
53.278	46645.6	54123.5	54569.9	16388		53.278	-16783.4	-19996.2	-18187.4	-4775.12
53.393	48761.7	56549.9	57103.1	17373.3		53.393	-17238.5	-20464.2	-19127.9	-5109.99
53.507	50873.7	59157	59616.7	17764.6		53.507	-17590.9	-20769.1	-19986.3	-5446.26
53.621	53015.1	61106.3	62032.4	18612.6		53.621	-17846.2	-20909.7	-20741.9	-5776.32
53.736	54747.1	63228.6	64854.1	19546.8		53.736	-18025.5	-20918.3	-21388.4	-6095.62
53.85	56683	65326.4	67808.8	20051.9		53.85	-18157.7	-20849.9	-21928.3	-6402.33
53.965	59238.3	67883.5	70105.8	21067.7		53.965	-18267.4	-20758.6	-22366.5	-6698.72
54.079	61131.1	70174.8	72979.5	21771.8		54.079	-18364.3	-20675.9	-22705.6	-6992.97
54.194	63132.6	72378.7	75500.5	22690.8		54.194	-18441.1	-20602	-22943.3	-7299.11
54.308	65412	74338.8	78371.4	23259.4		54.308	-18482.5	-20515.7	-23072.7	-7633.33
54.423	67261.2	76674.5	81268.9	24580.6		54.423	-18477	-20391.2	-23083.3	-8007.33
54.537	69429.2	79004	83682.3	25357.2		54.537	-18425.6	-20213.2	-22967.4	-8422.09
54.652	71021.2	80995.5	86197.3	26698.2		54.652	-18340.1	-19980.9	-22726.9	-8866.09
54.766	73496.9	82811.4	88697.2	27727.3		54.766	-18234.9	-19704.2	-22377.8	-9320.05
54.88	75503	85036.4	91232.9	29114.4		54.88	-18117	-19395.8	-21948.2	-9766.88
54.995	77313.4	87344.9	93549.8	30030.9		54.995	-17981.7	-19063.8	-21468.5	-10201.9
55.109	79524.5	89084.3	95743.6	31379.4		55.109	-17816	-18708.4	-20962.3	-10637.9
55.224	81419.2	90935.8	98180.8	32604.3		55.224	-17606.2	-18325.1	-20441	-11102.5
55.338	83060	92972.2	100354	33965.5		55.338	-17345.6	-17911.1	-19906.3	-11628.4
55.453	84956	94525.7	102450	35175.6		55.453	-17036.3	-17470.5	-19357.2	-12241.7
55.567	86650.4	96111.4	104039	36931		55.567	-16685.9	-17013.9	-18795.5	-12953.6
55.682	88342.3	97972.5	106145	38828.9		55.682	-16301.2	-16552.5	-18225.2	-13758.2
55.796	90435.4	99708.8	108264	40298.9		55.796	-15885	-16092.2	-17647.2	-14638.1
55.911	91649.1	101235	110124	42297.3		55.911	-15437.1	-15630.4	-17054.9	-15572.4
56.025	93324.5	102852	111974	44357.9		56.025	-14959.8	-15160.1	-16435.3	-16542.7
56.139	94749.6	104239	113567	46417.9		56.139	-14459.9	-14675.8	-15778.5	-17534.3
56.254	96278.4	105725	114891	48836		56.254	-13948.6	-14177.3	-15086	-18531.6
56.368	97540.5	107143	116543	51067.7		56.368	-13435.4	-13669	-14373.8	-19513.5
56.483	99236.3	108161	117938	53546		56.483	-12925.4	-13155.7	-13665.8	-20451.9
56.597	100127	110103	119462	56540.7		56.597	-12418.9	-12639.7	-12984.5	-21315.5
56.712	101517	110739	120446	58718.4		56.712	-11915.5	-12122.1	-12345.6	-22077.8
56.826	102604	112196	121821	61453.6		56.826	-11416.9	-11606.4	-11757.3	-22724.8
56.941	103739	112954	122793	64094		56.941	-10927.8	-11102.5	-11221.7	-23258.2
57.055	104866	114112	124070	66555		57.055	-10453.1	-10623	-10735.6	-23692.2
57.17	105621	114998	125192	69316.2		57.17	-9995.86	-10176.9	-10288.9	-24043.5
57.284	106816	116289	126374	72154.6		57.284	-9556.42	-9761.2	-9865.91	-24320.2
57.398	107871	117283	127212	74829.4		57.398	-9133.65	-9360.97	-9449.98	-24517.3
57.513	108295	117943	128180	77713.5		57.513	-8726.7	-8957.28	-9029.48	-24619.6
57.627	109538	118844	128913	80205.9		57.627	-8335.4	-8537.86	-8600.73	-24610.7
57.742	110141	119526	130093	82795		57.742	-7959.63	-8103.91	-8166.11	-24481.5
57.856	110995	120343	130672	85543.1		57.856	-7597.55	-7667.51	-7729.95	-24234.4
57.971	111762	121131	131643	88109.4		57.971	-7245.49	-7244.31	-7296.29	-23881.5
58.085	112586	121686	132081	90400.7		58.085	-6899.29	-6846.4	-6870.23	-23439.7
58.2	112847	122388	132814	92693.1		58.2	-6557.27	-6479.97	-6459.93	-22926.2
58.314	113855	122691	133372	95157.5		58.314	-6221.78	-6146.23	-6076.16	-22354.7
58.429	114236	123683	133918	97284.1		58.429	-5898.27	-5842.69	-5728.78	-21733.7
58.543	114659	123957	134770	99486.1		58.543	-5592	-5564.29	-5422.55	-21066.8
58.657	115540	124887	135056	101647		58.657	-5305.43	-5305.19	-5156.09	-20356.9
58.772	115950	124945	135559	103407		58.772	-5037.97	-5060.94	-4923.4	-19610.9
58.886	116278	125440	136208	105106		58.886	-4787.26	-4829.63	-4716.19	-18843
59.001	116632	125923	136558	107051		59.001	-4550.46	-4608.78	-4524.63	-18070.2
59.115	117372	126724	137235	108913		59.115	-4323.99	-4391.37	-4336.69	-17305.5
59.23	117861	127224	137724	110415		59.23	-4102.98	-4165.78	-4139.94	-16551.7
59.344	118064	127213	138109	112192		59.344	-3883.27	-3922.57	-3925.36	-15802.6
59.459	118542	127645	138342	113642		59.459	-3665.81	-3663.59	-3692.13	-15050.7
59.573	118671	127955	138740	114999		59.573	-3459.99	-3404.92	-3448.77	-14296.3
59.687	118920	128112	139000	115820		59.687	-3281.74	-3169.74	-3209.01	-13550.5
59.802	119671	128657	139376	117567		59.802	-3145.32	-2974.75	-2985.02	-12829.5
59.916	119530	128891	139920	118536		59.916	-3054.14	-2821.47	-2783	-12145.3
60.031	120086	129246	139873	119665		60.031	-2996.51	-2696.8	-2603.8	-11498.7
60.145	120726	129412	139984	120881		60.145	-2949.32	-2581.86	-2446.33	-10882
60.26	120837	129685	140484	121614		60.26	-2887.93	-2461.23	-2310.04	-10287.6
60.374	120820	129798	140676	122474		60.374	-2796.49	-2326.86	-2193.57	-9715.48
60.489	121520	130176	141035	123204		60.489	-2673.66	-2176.44	-2092.76	-9173.79
60.603	121697	130527	141101	124229		60.603	-2530.98	-2010.1	-2000.14	-8671.25
60.718	121464	130613	141340	125074		60.718	-2385.51	-1830.26	-1907.17	-8208.23
60.832	122108	130327	141437	125809		60.832	-2250.52	-1642.54	-1806.72	-7774.74
60.946	122405	130971	141942	126645		60.946	-2129.71	-1455.56	-1694.24	-7356.95
61.061	122540	130839	142081	127097		61.061	-2016.73	-1277.22	-1567.56	-6947.14
61.175	122519	131002	141942	127757		61.175	-1900.2	-1109.71	-1426.76	-6549.48
61.29	123075	131218	142100	128222		61.29	-1771.16	-948.749	-1273.91	-6177.19
61.404	123133	131241	142446	129036		61.404	-1628.19	-787.523	-1112.48	-5843.48
61.519	122961	131231	142511	129409		61.519	-1478.28	-622.898	-945.457	-5552.21
61.633	123505	131278	142522	130051		61.633	-1333.37	-459.384	-774.857	-5293.54
61.748	123202	131278	142503	130528		61.748	-1203.56	-306.708	-602.221	-5046.81
61.862	123522	131125	142478	131072		61.862	-1091.58	-172.935	-429.166	-4788.72
61.977	123731	131282	142711	131904		61.977	-991.26	-57.885	-256.721	-4504.13
62.091	123933	131589	142716	131927		62.091	-891.857	48.659	-85.152	-4194.39
62.205	123852	131335	142478	131916		62.205	-785.806	160.756	85.323	-3878.8
62.32	123778	131184	142619	132498		62.32	-675.026	287.489	251.413	-3585.92
62.434	123761	131247	142423	132854		62.434	-570.473	419.013	405.569	-3338.5
62.549	124138	131117	142330	133383		62.549	-485.379	547.557	536.247	-3140.52
62.663	123953	130893	142234	133464		62.663	-427.115	665.184	633.5	-2975.75
62.778	124178	131111	142177	133947		62.778	-392.746	767.12	697.065	-2818.27
62.892	124014	130732	142222	134148		62.892	-370.042	858.455	738.669	-2648.21
63.007	124133	131014	142225	134331		63.007	-341.43	950.236	779.856	-2461.41
63.121	124394	130821	142121	134531		63.121	-288.369	1051.95	844.287	-2269.18
63.236	124380	130463	142017	134522		63.236	-195.588	1165.82	948.664	-2088.52
63.35	124300	130165	141966	134875		63.35	-56.232	1287.04	1097.15	-1930.8
63.464	124453	130281	141545	135162		63.464	122.985	1408.4	1280.36	-1794.35
63.579	124082	130302	141523	135360		63.579	322.945	1525.04	1479.9	-1666.09
63.693	123834	129903	141458	135458		63.693	520.124	1634.25	1673.93	-1529.23
63.808	124088	129685	140967	135553		63.808	686.027	1733.03	1842.36	-1372.43
63.922	123870	129226	140767	135802		63.922	810.938	1817.09	1970.54	-1194.52
64.037	123763	129243	140466	135660		64.037	900.801	1885.82	2052.69	-1003.2
64.151	123879	129013	140355	135783		64.151	970.02	1947.83	2095.57	-809.384
64.266	123558	129066	140257	136170		64.266	1032.16	2021.01	2118.1	-622.728
64.38	123413	128980	140034	135675		64.38	1093.9	2123.45	2146.21	-448.299
64.495	123433	128232	139784	135923		64.495	1156.35	2261.56	2202.99	-286.794
64.609	123087	127901	139602	136081		64.609	1220.48	2424.93	2298.92	-135.15
64.723	123259	127756	139265	135973		64.723	1291.35	2592.01	2427.72	12.552
64.838	123021	127508	138882	135728		64.838	1376.89	2742.21	2569.88	163.728
64.952	122928	127139	138452	136075		64.952	1482.94	2863.68	2701.84	325.774
65.067	122618	126851	138340	135820		65.067	1607.65	2954.17	2806.45	498.412
65.181	122440	126175	137884	135804		65.181	1741.11	3016.97	2878.66	684.829
65.296	122093	126031	137727	135607		65.296	1869.63	3058.8	2925.23	882.842
65.41	122082	125774	137363	135381		65.41	1981.68	3089.56	2958.64	1085.12
65.525	121911	125532	136998	135388		65.525	2071.31	3121.32	2990.66	1283.19
65.639	121517	125209	136717	135178		65.639	2137.83	3163.41	3028.18	1469.11
65.754	121108	124660	136333	134943		65.754	2183.99	3216.19	3072.77	1635.99
65.868	121175	124202	136035	134635		65.868	2214.66	3270.15	3122.82	1778.6
65.982	120971	123762	135737	134470		65.982	2236.38	3312.86	3175.28	1894.76
66.097	120661	123679	135375	134136		66.097	2255.37	3338.75	3226.5	1987.04
66.211	120381	123178	134798	134201		66.211	2275.03	3354.39	3273.16	2063.21
66.326	120085	123014	134611	133901		66.326	2294.47	3374.85	3313.93	2132.56
66.44	120057	122322	134109	133536		66.44	2310.65	3414.05	3351.28	2200.74
66.555	119317	122188	134091	133221		66.555	2323.36	3476.67	3390.77	2267.56
66.669	119789	121571	133509	133017		66.669	2337.94	3556.44	3437.04	2330.09
66.784	119329	121244	133102	132722		66.784	2363.46	3640.25	3489.24	2389.58
66.898	118769	120781	132599	132606		66.898	2407.15	3714.79	3539.92	2455.51
67.013	118914	120462	132309	132527		67.013	2468.63	3770.74	3578.62	2542.16
67.127	118485	120092	131996	132055		67.127	2539.08	3805.07	3598.21	2658.7
67.241	118095	119299	131703	131802		67.241	2605.14	3820.54	3598.13	2800.42
67.356	117897	119146	131195	131328		67.356	2654.53	3824.35	3583.76	2948.12
67.47	117743	119011	130748	130694		67.47	2681.25	3824.62	3563.03	3077.88
67.585	117317	118646	130558	130760		67.585	2687.28	3825.54	3543.93	3174.35
67.699	117028	117555	130121	130258		67.699	2682.05	3824.32	3533.85	3238.02
67.814	116912	117474	129949	130127		67.814	2679.73	3813.13	3538.75	3281.69
67.928	116663	117097	129249	129689		67.928	2694.99	3785.67	3561.2	3319.44
68.043	116376	116730	129067	129318		68.043	2737.86	3742.47	3597.51	3357.14
68.157	116117	116386	128811	128614		68.157	2808.25	3689.59	3635.73	3391.59
68.272	115786	116196	128213	128594		68.272	2893.5	3632.04	3657.55	3417.99
68.386	115469	115466	127698	128193		68.386	2972.01	3568.45	3643.62	3437.98
68.5	114986	114922	127387	127846		68.5	3021.1	3494.32	3581.97	3461.17
68.615	114561	114755	127035	127632		68.615	3027.77	3410.55	3475.82	3498.5
68.729	114622	114744	126674	127097		68.729	2995.56	3330.18	3345.91	3553.59
68.844	114195	114069	126641	126720		68.844	2944.68	3275.45	3224.57	3618.68
68.958	113948	114285	126296	126280		68.958	2904.12	3265.9	3143.9	3678.68
69.073	113547	113390	125878	125676		69.073	2899.36	3306.81	3122.78	3719.7
69.187	113671	113054	125730	125561		69.187	2940.86	3385.11	3160.12	3735.55
69.302	113223	112852	125139	125119		69.302	3017.63	3474.6	3236.59	3728.6
69.416	112799	112359	124845	124750		69.416	3100.6	3545.9	3323.51	3705.01
69.531	111849	111942	124462	124277		69.531	3155.33	3576.21	3393.87	3670.53
69.645	111982	111267	123939	123756		69.645	3159.32	3555.75	3430.99	3629.13
69.759	111946	110944	123709	123532		69.759	3112.36	3490.17	3431.7	3585.83
69.874	111301	111005	123419	123296		69.874	3035.12	3398.67	3404.4	3548.05
69.988	111129	110487	122906	122891		69.988	2955.78	3306.07	3363.11	3523.66
70.103	110916	110132	122672	122355		70.103	2894.78	3232.98	3321.02	3516.98
70.217	110791	109662	122340	122090		70.217	2856.35	3188.06	3285.99	3525.96
70.332	110078	109618	122073	121770		70.332	2830.34	3166.88	3258.26	3543.74
70.446	109878	109162	121613	121095		70.446	2801.53	3157.63	3233.06	3562.12
70.561	109890	108439	121107	121113		70.561	2759.69	3149.01	3204.8	3573.84
70.675	109345	108522	120941	120411		70.675	2706.19	3136.04	3171.3	3572.48
70.79	108986	108074	120678	120214		70.79	2654.25	3120.31	3135.36	3551.11
70.904	109025	107753	120499	119760		70.904	2622.86	3104.94	3101.44	3502.83
71.018	108976	107588	119912	119174		71.018	2627	3088.34	3072.73	3425.21
71.133	108481	106963	119408	118944		71.133	2669.27	3062.21	3049.45	3325.25
71.247	107894	106627	119469	118662		71.247	2737.52	3016.2	3031.35	3219.66
71.362	107953	106193	119170	118737		71.362	2810.44	2946.78	3019.61	3128.86
71.476	107442	106184	118740	118252		71.476	2867.83	2862.05	3016.34	3066.62
71.591	107281	106059	118368	117603		71.591	2899.73	2778.54	3021.25	3033.51
71.705	106860	105614	118138	117535		71.705	2908.79	2710.75	3030.14	3018.82
71.82	106523	105400	117807	117054		71.82	2905.8	2662.38	3035.81	3009.44
71.934	106505	104798	117403	117024		71.934	2901.06	2626.05	3031.26	2997.65
72.049	106313	104859	117169	116539		72.049	2897.42	2591.2	3012.87	2982.9
72.163	105576	104502	116801	116296		72.163	2888.66	2554.12	2980.73	2967.52
72.277	105282	104037	116519	115862		72.277	2865.37	2522.19	2938.33	2951.41
72.392	105250	104114	116352	115686		72.392	2823.09	2509.36	2891.76	2930.49
72.506	104831	104063	115791	115391		72.506	2767.69	2526.73	2848.78	2898.43
72.621	104827	103347	115570	114927		72.621	2712.64	2575.17	2818.16	2850.24
72.735	104238	103175	115622	114618		72.735	2670.99	2644	2806.91	2785.13
72.85	104490	102803	115241	114615		72.85	2647.32	2716.25	2816.66	2707.36
72.964	103665	102715	114714	114216		72.964	2636.46	2776.06	2842.13	2625.5
73.079	103468	102273	114440	113875		73.079	2629.13	2813.39	2872.93	2550.4
73.193	103507	101703	114114	113580		73.193	2619.31	2823.57	2898.41	2491.75
73.308	103115	101781	114121	113709		73.308	2608.66	2804.4	2911.8	2454.73
73.422	102827	101597	113542	113388		73.422	2605.4	2753.83	2912.26	2437.35
73.536	102391	100684	113063	112903		73.536	2618.86	2670.37	2903.43	2431.19
73.651	102576	100835	113140	112620		73.651	2652.98	2557.46	2892.3	2426.06
73.765	102209	100514	112754	112361		73.765	2701.62	2427.47	2887.18	2415.89
73.88	101784	100319	112323	112309		73.88	2749.39	2302.67	2895.99	2400.93
73.994	101377	100044	112197	112236		73.994	2778.61	2209.43	2922.91	2384.56
74.109	100940	100110	111734	111752		74.109	2779.5	2167.67	2965.06	2367.95
74.223	101002	99910.3	111734	111213		74.223	2756.37	2180.26	3011.18	2348.98
74.338	100567	99551.6	111020	111329		74.338	2724.82	2229.21	3044.17	2325.6
74.452	100520	99163.6	110602	111053		74.452	2700.4	2282.24	3047.76	2301.13
74.567	100222	98714.6	110424	110740		74.567	2688.98	2307.04	3014.87	2285.01
74.681	99723.6	98714.6	110069	110603		74.681	2684.62	2286.5	2951.88	2288.48
74.795	99128.9	98384.5	109922	110358		74.795	2677.14	2226.22	2876.88	2318.96
74.91	99539.3	98081.7	109449	110127		74.91	2660.98	2151.41	2812.5	2376.54
75.024	98987.2	98209.9	109469	109758		75.024	2638.06	2094.65	2777.63	2454.28
75.139	98745.2	97884.6	108953	109572		75.139	2613.03	2081.85	2782.43	2540.2
75.253	98439.6	97729.6	108685	109267		75.253	2587.35	2122.38	2827.22	2619.4
75.368	98175.7	97574.6	108584	108949		75.368	2558.2	2206.79	2904.17	2675.39
75.482	97903.7	97011.1	108067	108690		75.482	2522.46	2313.03	2999.7	2692.96
75.597	97589.6	96718.2	107851	108183		75.597	2481.81	2415.83	3096.94	2662.31
75.711	97593.8	96863.4	107146	107966		75.711	2443.16	2495.03	3178.77	2583.71
75.826	97246.3	96057.1	107197	107723		75.826	2415.07	2538.6	3230.23	2469.25
75.94	97019.9	96059.8	106660	107680		75.94	2403.32	2541.68	3240.77	2338.8
76.054	96774.2	95726.4	106263	107462		76.054	2410.01	2503.45	3206.31	2212.61
76.169	96309.2	95387.3	105818	107112		76.169	2435.5	2426.52	3130.67	2103.84
76.283	96278.3	95253	105645	107025		76.283	2479.43	2318.32	3027.32	2016.49
76.398	96418.2	94806.4	105407	106677		76.398	2538.89	2193.09	2917.76	1948.39
76.512	95660.9	94789.5	105120	106670		76.512	2604.95	2071.04	2827.23	1895.99
76.627	95356.3	94782.2	104918	106588		76.627	2662.64	1972.8	2777.29	1857.04
76.741	95087.3	94551.4	104661	106097		76.741	2696.51	1912.12	2779.76	1830.62
76.856	94966.3	94368.6	104326	106116		76.856	2698.32	1890.56	2833.67	1816.19
76.97	94567.5	94030.8	104094	106051		76.97	2671.68	1898.53	2927.39	1812.83
77.085	94329.1	93787.5	103608	105504		77.085	2629.93	1922.03	3043.55	1819.62
77.199	94077	93801.9	103420	105673		77.199	2589.16	1950.1	3163.84	1835.63
77.313	93989	93437.3	102924	105425		77.313	2561.09	1978.2	3272.47	1859.01
77.428	93712.7	93343.9	102598	105052		77.428	2548.77	2005.96	3357.18	1886.94
77.542	93289.9	93091.7	102308	105116		77.542	2547.57	2032.08	3409.06	1917.26
77.657	93200.4	92930	101986	104705		77.657	2550.78	2051.41	3423.68	1951.85
77.771	92692.5	92568.7	101098	104467		77.771	2555.8	2056.25	3403.14	1998.02
77.886	92613.9	92437.7	101246	104298		77.886	2567.69	2041.22	3356.93	2065.54
78	92493.2	92063.9	100984	104500		78	2596.36	2007.88	3299.8	2158.12
78.115	92170.1	92154.9	100213	104085		78.115	2649.03	1966.12	3245.63	2264.61
78.229	91842.4	91620.2	100595	103660		78.229	2722.74	1929.88	3201.01	2358.08
78.343	91701.5	91851.7	99719.3	103389		78.343	2801.67	1910.43	3163.76	2406.17
78.458	91302	91679.3	99355	102875		78.458	2861.59	1910.64	3126.55	2388.83
78.572	90786.2	91038.6	99137.1	102702		78.572	2880.08	1924.81	3083.41	2311.32
78.687	90473.6	91129.9	99037.1	102579		78.687	2846.41	1943.85	3033.26	2203.82
78.801	90446	90735.3	98521	102548		78.801	2766.92	1961.57	2979.76	2106.24
78.916	89946.5	90720.4	98167.3	102514		78.916	2662.73	1977.33	2928.03	2048.77
79.03	89783.2	90519.3	97919.2	102035		79.03	2561.45	1994.37	2881.62	2039.63
79.145	89643.3	90163.8	97630.1	101801		79.145	2486.37	2015.81	2840.47	2066.71
79.259	89489.4	90064.6	97515.3	101657		79.259	2448.56	2042.7	2800.07	2108.79
79.374	89152.8	89754.7	97161.7	101397		79.374	2444.84	2074.6	2752.86	2147.93
79.488	88867.5	89534.9	96543.1	101163		79.488	2462.16	2111.26	2692.53	2175.35
79.602	88560.5	89421.7	96294.7	100942		79.602	2486.34	2152.29	2619.28	2189.61
79.717	88406.2	89259.3	96518.7	100708		79.717	2509.82	2195.67	2542.12	2192.04
79.831	88013.4	88849.3	95956.2	100718		79.831	2534.14	2236.42	2475.47	2182.93
79.946	88056.9	88582.3	95858.6	100071		79.946	2566.55	2267.8	2433.02	2161.77
80.06	87589.9	88508.1	95588.3	99975.6		80.06	2612.5	2284.54	2422.52	2129.92
80.175	87323	88131.6	95243.5	99959.4		80.175	2669.74	2286.1	2444.77	2091.98
80.289	87322.2	87794	95134	99616.3		80.289	2727.34	2277.22	2494.98	2055
80.404	86757.9	87734.2	94870.1	99419.8		80.404	2770.83	2264.9	2564.21	2025.52
80.518	86154.8	87600.8	94646.3	99285.3		80.518	2789.61	2254.11	2640.47	2006.61
80.633	86295.7	86968.8	94034.8	99047.9		80.633	2781.99	2244.22	2709.63	1997.3
80.747	86018	87399.7	93962.7	98777.8		80.747	2754.49	2229.77	2758.1	1994.12
80.861	85609.7	86461.3	93848.3	98663.1		80.861	2716.78	2205.01	2776.98	1993.24
80.976	85396.1	86382.2	93074.2	98549.5		80.976	2676.44	2169.01	2765.84	1993.01
81.09	85125.6	86373.3	93094	97965		81.09	2637.69	2127.3	2734.64	1994.8
81.205	84746.1	86136.4	92660.1	98279.7		81.205	2603.06	2089.42	2701.93	2003.07
81.319	84734.7	86100.1	92643.5	97764.5		81.319	2575.9	2064.12	2688.5	2024.12
81.434	84462.8	85495.7	92256.4	97678.5		81.434	2560.86	2057.69	2709	2063.48
81.548	83886.4	85458.6	92121.2	97302.3		81.548	2562.73	2074.3	2765.07	2122.97
81.663	84062.1	85323.3	91831.1	97488.9		81.663	2584.83	2116.8	2844.87	2198.45
81.777	83665.5	85110.2	91373.2	97048.8		81.777	2628.14	2184.11	2929.46	2280.09
81.892	83333.2	84981.2	90935.9	96481.9		81.892	2691.28	2267.67	3001.96	2355.21
82.006	82984.1	84676.1	90746.5	96625.9		82.006	2769.37	2350.46	3053.81	2412.53
82.12	82912.4	84249.6	90431.6	96102.7		82.12	2853.82	2412.81	3084.78	2444.89
82.235	82660.8	83960.4	90211.4	96076.9		82.235	2931.6	2441.4	3098.95	2449.9
82.349	82162.2	83741	89683	95673.5		82.349	2987.99	2435.73	3100.24	2429.28
82.464	81676	83345.4	89415.3	95264.6		82.464	3010.71	2407	3091.35	2387.87
82.578	81566.6	83395.5	89102.4	95131.2		82.578	2994.94	2370.47	3074.83	2332.62
82.693	81334.2	83136.8	88681.9	95128.3		82.693	2945.07	2337.53	3053.76	2271.74
82.807	80717.1	82768.9	88598.1	94709.3		82.807	2873.65	2312.99	3031.15	2214.41
82.922	80674.4	82416	88134.7	94372.8		82.922	2797.89	2298.37	3008.59	2171.59
83.036	80377.1	82094.8	87728.8	94216.6		83.036	2736.03	2296.13	2987.28	2156.22
83.151	80146.4	82299	87554.2	94105.9		83.151	2704.23	2309.83	2970.51	2179.84
83.265	79773.7	81951.2	87144.7	93968.5		83.265	2713.08	2340.26	2965.67	2245.5
83.379	79556.5	81406.1	86806.1	93807.9		83.379	2764.18	2381.51	2982.86	2342.16
83.494	79659.7	81415	86755.1	93478.5		83.494	2847.34	2421.16	3029.87	2445.35
83.608	78889	81018.4	86301.9	93051		83.608	2940.8	2444.52	3106.17	2527.53
83.723	78787.6	80726.1	86132.3	92606.8		83.723	3016.55	2440.77	3200.3	2570.9
83.837	78292.4	80525.6	85506.2	92512		83.837	3049.3	2407.07	3292.6	2575.45
83.952	78190.5	80286.5	85373.1	92236.5		83.952	3026.53	2350.83	3361.99	2556.18
84.066	77383.3	79872.8	84681.2	92076.4		84.066	2953.08	2289.03	3393.65	2533.07
84.181	77371.4	79725.1	84638.9	91846.1		84.181	2849.41	2243.42	3383.48	2521.53
84.295	77301.9	79455.9	83959.4	91539.3		84.295	2742.42	2231.96	3338.86	2528.88
84.41	77046.6	79840.9	83919.9	91031.3		84.41	2655.06	2259.98	3274.97	2557.2
84.524	76367.5	79145.1	83197.3	91160.9		84.524	2598.46	2317.54	3209.96	2606.84
84.638	76602.9	78838.2	83334.8	90687.3		84.638	2571.37	2385.47	3159.42	2677.18
84.753	76448.7	78555.2	82898.9	90580.4		84.753	2565.3	2446.68	3132.98	2763.94
84.867	75730.8	78158.2	82363.4	90026.2		84.867	2572.14	2493.81	3132.95	2856.25
84.982	75404.5	78267.1	82283	89940.3		84.982	2587.85	2528.6	3155.37	2937.44
85.096	75451.1	77937.4	81859.2	89734.8		85.096	2609.45	2555.08	3191.04	2989.68
85.211	75477.9	77570.1	81670.7	88965.1		85.211	2628.28	2574.02	3227.1	3001.12
85.325	74949.9	77169.6	81166.7	88816		85.325	2626.74	2582.85	3248.65	2971.03
85.44	74554.9	77012.5	80774.3	88387.8		85.44	2585.68	2580.21	3241.81	2909.71
85.554	74165.7	76692.3	80543.4	88458.2		85.554	2499.1	2569.48	3198.17	2833.43
85.669	73987.8	76590.8	80121.7	87879		85.669	2386.04	2558.81	3118.78	2757.55
85.783	73631.3	75872	79714.7	87646.2		85.783	2288.1	2556.85	3015.49	2692.22
85.897	73718.3	76196.8	79281.1	87355.5		85.897	2250.78	2568.26	2907.13	2641.8
86.012	73474.1	75652.4	79316.5	87332.7		86.012	2298.35	2591.57	2812.52	2606.94
86.126	73706	75507.3	79109.1	86723.5		86.126	2417.99	2621.3	2743.39	2587.11
86.241	73266.6	74917.6	78762.5	86679.8		86.241	2564.02	2651.26	2702.81	2582.62
86.355	72665	74854.5	78271.1	86418.2		86.355	2681.4	2677.2	2689.08	2595.03
86.47	72280.2	74513.9	78136	86075.9		86.47	2734.45	2695.74	2701.79	2626.53
86.584	71965.7	74381.7	77896.3	85779.6		86.584	2723.21	2702.65	2743.24	2677.11
86.699	71739.9	74000	77580.1	85623.4		86.699	2678.77	2693.32	2813.56	2741.96
86.813	71498	73495.5	77328.5	85351.4		86.813	2641.7	2666.69	2903.68	2810.34
86.928	71684.3	73238.6	77282	85059.5		86.928	2639.42	2629.64	2992.87	2868.51
87.042	71155.3	73130.8	76572.1	84428.7		87.042	2675.29	2597.27	3054.59	2904.76
87.156	70647.7	72737.5	76175.9	84238.7		87.156	2733	2587.34	3068.88	2913.11
87.271	70513.8	72567.5	75876.5	84128		87.271	2789.69	2611.6	3033.42	2893.08
87.385	70445.6	72453.7	75614.9	83525.8		87.385	2827.66	2670.16	2966.94	2846.57
87.5	69714.9	72052.1	75190.2	83534.7		87.5	2839.7	2751.27	2902.69	2776.33
87.614	69651.8	71715.8	74958.6	83030.7		87.614	2828.74	2836.25	2874.94	2688.4
87.729	69440.5	71205.1	74966.2	82767.9		87.729	2805	2905.84	2905.57	2596.33
87.843	68871	71166.7	74556.8	82189.2		87.843	2782.79	2944.37	2996.27	2521.2
87.958	68816.3	70744.8	74136	82426.5		87.958	2776.09	2942.56	3128.9	2484.28
88.072	68436.4	70317.8	73972	82153.9		88.072	2792.71	2900.22	3273.09	2496.13
88.187	68332.2	69927.6	73412.9	82198.2		88.187	2829.09	2828.29	3396.71	2550.88
88.301	68171.8	69566.9	72977.3	81256.5		88.301	2869.03	2747.74	3475.94	2630.01
88.415	67386.1	69414.9	72740	81245		88.415	2888.67	2682.33	3501.58	2713.26
88.53	67319.3	69261.8	72145.3	80860.8		88.53	2866.63	2648.14	3480.57	2788.1
88.644	67148.3	69149.8	71576.6	80846.6		88.644	2794.11	2646.24	3432.24	2851.78
88.759	66389.2	68767.4	71667	80319.1		88.759	2680.38	2664.76	3379.58	2907.56
88.873	66359.3	68059.9	71367.2	79971.1		88.873	2550.9	2688.12	3339.22	2958.52
88.988	66350.2	67957.7	70690.9	79586.6		88.988	2438.43	2706.36	3314.37	3002.97
89.102	65827.2	68034.3	70529.9	79625		89.102	2371.33	2718.17	3294.12	3033.22
89.217	65989.3	67302.8	70347.8	79118.6		89.217	2363.43	2726.73	3259.98	3039.08
89.331	65599.4	67442	69785.8	78887.1		89.331	2409.41	2734.57	3196.81	3015.57
89.446	65393.9	66795.3	69218.4	78076.5		89.446	2487.79	2742.15	3103.09	2970.7
89.56	65138.1	66533	69092.1	77841.5		89.56	2569.43	2749.99	2995.18	2926.1
89.674	64728.5	66402.1	68698.7	78048		89.674	2629.19	2760.36	2903.23	2907.05
89.789	64648	65870.8	68647.4	77602.1		89.789	2656.07	2775.74	2859.31	2927.78
89.903	64073.6	65804.3	68281.4	77375.7		89.903	2657.63	2794.47	2883.53	2982.14
90.018	63755.4	65665.2	68076.6	76989.3		90.018	2655.65	2807.82	2973.77	3047.59
90.132	63778.1	64865.5	67858.4	76564.9		90.132	2674.01	2802.09	3104.32	3099.36
90.247	63594.9	64932.3	67518.8	76072.7		90.247	2724.3	2765.82	3233.91	3124.5
90.361	63313.2	64519.3	66990.5	75803.8		90.361	2798.5	2698.55	3320.54	3126.46
90.476	63049.1	63961.8	66557.5	75631.1		90.476	2873.53	2615.13	3336.36	3118.39
90.59	62382.9	63853.9	65930.5	75310		90.59	2925.04	2541.78	3275.9	3112.31
90.705	62226.3	63530.1	65800	74894.8		90.705	2941	2504.59	3154.32	3111.35
90.819	61839.8	63815.9	65661.3	74602.1		90.819	2926.58	2516.88	2997.92	3109.59
90.933	61660.5	63289.7	65091.8	74140.3		90.933	2897.82	2573.54	2833.86	3097.29
91.048	61461.4	62817.6	64781.1	73934.4		91.048	2870.46	2655.09	2684	3067.32
91.162	60915.2	62514.6	64743.9	73593.6		91.162	2851.17	2737.53	2564.42	3020.26
91.277	60911.8	62264.7	64448.4	73088.9		91.277	2835.48	2800.41	2487.56	2966.29
91.391	60562.1	62079.5	64137.1	72886.2		91.391	2812.16	2829.82	2463.76	2923.05
91.506	59855	61708	63849.6	72575.7		91.506	2769.95	2818.87	2499.65	2909.51
91.62	60110	61260.3	63729.1	72387.8		91.62	2702.86	2769.21	2593.86	2937.23
91.735	59329.1	60544	63518.8	72007.1		91.735	2612.85	2693.46	2732.94	3003.65
91.849	59152.5	60794.6	62859.2	71513.5		91.849	2509.35	2614.63	2891.77	3091.56
91.964	59024.9	60268.1	62599.7	71089.3		91.964	2407.11	2559.98	3039.51	3175.66
92.078	58513.8	60087.8	62256	70857.4		92.078	2321.81	2551.35	3149.06	3232.71
92.192	58870.8	59834.8	61916.1	70515.1		92.192	2265.54	2596.55	3205.56	3250.72
92.307	58354.7	59755.5	61400.6	69838.7		92.307	2243.53	2686.42	3210.03	3232.84
92.421	57870.3	59259	61115.3	69737.8		92.421	2254.57	2798.36	3176.93	3194.58
92.536	58010.7	58752.3	60765.5	69484.3		92.536	2293	2905.14	3126.65	3155.93
92.65	57657.9	58745.3	60759.8	69144.1		92.65	2350.6	2984.98	3075.82	3131.68
92.765	57520.4	57998.5	60278.2	68957.7		92.765	2416.56	3028.38	3030.34	3125.79
92.879	57118.8	57831.9	59853.9	68325.6		92.879	2477.71	3038.75	2985.59	3133.44
92.994	56845.7	57657.3	59417.3	68034.6		92.994	2522.09	3026.95	2933.5	3149.13
93.108	56547.8	57141.1	59373.6	67713		93.108	2544.47	3003.9	2870.95	3173.97
93.223	56220.3	56933.8	58907.7	67538.2		93.223	2549.94	2975.82	2803.47	3215.68
93.337	56211.5	56530.5	58764.3	67081.4		93.337	2551.93	2944.14	2742.16	3281.61
93.451	55802	56179.9	58447	66933.3		93.451	2564.84	2909.35	2696.66	3370.13
93.566	55659.5	56050.1	58146.8	66308.6		93.566	2596.7	2874.66	2669.68	3467.9
93.68	55285.7	55472.2	58010.6	65893.9		93.68	2645.4	2847.45	2655.52	3554.26
93.795	55075.6	55461.1	57525	65585.8		93.795	2700.28	2837.53	2643.17	3609.03
93.909	54719.2	55086.2	57400.2	65135.3		93.909	2746.66	2853.06	2621.89	3618.76
94.024	54438.4	54633.7	56980.6	64701.9		94.024	2769.81	2895.38	2587.09	3579.17
94.138	54134.6	54560.2	56723.2	64422.9		94.138	2757.42	2954.29	2543.27	3495.61
94.253	53855.3	54228.4	56495.6	63805.6		94.253	2701.38	3006.58	2502.34	3382.75
94.367	53644.8	53689.8	56435.9	63631.3		94.367	2600.83	3021.33	2477.77	3262.88
94.482	53012.6	53228.9	56052.9	63363.9		94.482	2465.41	2972.19	2477.94	3160.4
94.596	53107.5	52902.4	55712.3	63059.4		94.596	2316.19	2852.56	2502.44	3093.3
94.71	53001.1	52660	55665.2	62992.9		94.71	2181.01	2683.86	2542.86	3065.51
94.825	52777.3	52290.1	55174.8	62280.4		94.825	2084.66	2509.76	2586.73	3066.05
Uba6SCCH_Uba1MUT_E.colil		Top				Uba6SCCH_Uba1MUT_E.coli		Bottom
Temperature	buffer	InsP3	InsP5	InsP6		Temperature	buffer	InsP3	InsP5	InsP6
19.966	15505.2	15529.8	18489.4	15198.6		19.966	48.702	1683.07	828.753	223.57
20.08	15532.1	15424.4	18520.4	15592.9		20.08	39.48	1431.37	830.128	210.811
20.193	15525.2	15376.6	18566.7	15454.1		20.193	40.06	1153.32	776.698	217.26
20.307	15540.5	15450.3	18580.1	15201.9		20.307	53.314	865.734	649.18	246.719
20.421	15395.3	15133.6	18296.9	15206		20.421	74.769	602.05	457.759	292.159
20.535	15447.7	15277.4	18375.8	15505.5		20.535	94.537	398.165	246.688	338.29
20.649	15354.2	15085.9	18162.3	15296.6		20.649	104.884	271.435	132.664	369.552
20.762	15673.2	15104.2	18374.8	15206.4		20.762	107.295	206.83	108.658	377.183
20.876	15549.5	14943.7	17985.3	15348.2		20.876	112.084	161.188	127.891	360.753
20.99	15432.1	15324.7	18137.5	15161.9		20.99	129.389	109.925	207.802	324.161
21.104	14953	15100.2	18179	14977.2		21.104	186.412	60.387	369.634	270.939
21.218	15313.8	15032.5	18351.7	15013		21.218	262.74	-6.742	482.469	202.639
21.331	15430.5	14960.6	18197.4	15332.4		21.331	299.213	-73.931	504.929	120.248
21.445	15619.8	14955.6	18118.2	14702.9		21.445	271.358	-117.644	441.699	69.592
21.559	14803.5	14817.3	17948.3	14983.4		21.559	185.753	-119.248	339.581	19.215
21.673	15433.4	14828.1	18055.2	14993.2		21.673	114.096	-73.927	265.973	-29.333
21.786	15065.4	14971.4	17737.5	14737.1		21.786	72.497	6.619	280.487	-69.767
21.9	14893.9	15002.4	17860	14923.7		21.9	43.791	99.077	410.122	-94.911
22.014	15019.4	14934.2	17882.2	14777.6		22.014	31.307	269.605	637.064	-97.765
22.128	15303.5	15249.9	17831.5	14737		22.128	34.447	395.669	902.917	-72.937
22.242	14829.9	14671.1	17850	15028.2		22.242	51.648	415.456	1127.79	-18.851
22.355	14885.6	14783.2	17889.5	14648.1		22.355	81.454	344.01	1237.54	59.35
22.469	15216.4	14885.8	17523.1	14839.9		22.469	121.381	223.332	1189.65	180.849
22.583	14808.1	14635	17679.7	14911.7		22.583	203.451	118.962	988.37	333.871
22.697	14935.9	14541.4	17281.6	14742.6		22.697	305.349	99.346	683.389	422.373
22.811	14820	14563.8	17257.3	14817.5		22.811	371.305	113.409	351.325	422.021
22.924	15038.6	14706.4	17326.7	14608.4		22.924	382.987	219.102	127.991	341.997
23.038	14740.4	14724.4	17010.6	14465.6		23.038	338.979	387.621	59.864	225.02
23.152	14550.9	14522.7	17499.2	14376.8		23.152	254.839	534.329	30.945	129.035
23.266	14615.5	14548.4	17287.9	14506.4		23.266	152.419	594.327	33.756	106.46
23.38	14808.1	14484.7	17131	14421.2		23.38	103.669	531.148	55.204	145.392
23.493	14476.3	14487.2	17224.2	14659.9		23.493	61.811	355.402	81.798	236.862
23.607	14608.7	13964.2	17284.1	14344.3		23.607	19.669	123.543	102.479	318.938
23.721	14484.2	14115.1	17074.5	14525.8		23.721	-20.737	43.189	110.255	341.226
23.835	14559.5	14322.8	17197.4	14155.4		23.835	-52.693	-11.996	104.057	283.004
23.949	14473.2	14598	17055.8	14201.3		23.949	-67.09	-38.06	89.933	161.667
24.062	14425.4	14059.7	16906	13982.8		24.062	-58.073	-44.173	79.176	66.627
24.176	14614	14286.7	17068.8	14260		24.176	-27.983	-42.177	82.706	7.9
24.29	14680.2	14121.4	17070.5	14333.4		24.29	12.548	-37.257	104.816	-25.552
24.404	14451.9	14140	17152.1	14038.3		24.404	50.129	-26.562	141.119	-34.824
24.517	14248.4	14327	16941.8	14190		24.517	76.052	-5.243	216.526	-30.45
24.631	14553	14198.3	16787.1	14201.5		24.631	89.758	26.427	321.069	-24.604
24.745	14312.3	14232.8	16766.8	14036.5		24.745	95.668	60.742	408.985	-24.57
24.859	14305.6	14261.8	17095.8	14153.7		24.859	96.46	86.424	481.824	-30.129
24.973	14294.2	13910.1	16899.3	14136.7		24.973	89.061	95.31	539.243	-34.804
25.086	14538.8	14284	16666.1	13978.2		25.086	67.3	86.789	570.916	-29.823
25.2	14429.5	14148.2	16718.8	14051.5		25.2	29.063	66.829	558.13	-9.172
25.314	14268.4	14271	16822.2	13965.9		25.314	-18.167	42.578	484.496	26.289
25.428	14555.9	14004	16519.2	14132.2		25.428	-58.433	17.122	350.312	68.455
25.542	14262.2	13946.4	16665.1	14140.9		25.542	-74.461	-10.71	182.191	106.022
25.655	14125.4	13926.2	16607.2	13967.4		25.655	-55.706	-40.867	113.714	146.955
25.769	14194.4	13875.1	16795.8	14042		25.769	-2.45	-65.696	80.606	166.14
25.883	14142.1	14185.9	16666.1	14022.7		25.883	75.05	-69.135	78.653	161.838
25.997	14142.6	14054	16539.4	14218.4		25.997	187.987	-34.204	101.581	140.211
26.111	14382.5	14008.5	16245.6	13955.5		26.111	369.647	45.081	132.385	107.971
26.224	14289.9	13734.2	16416.7	13715.3		26.224	473.234	207.626	152.749	80.046
26.338	14181.3	13978.6	16672.2	13844.5		26.338	468.291	502.792	151.483	46.147
26.452	14158.1	13875	16645.1	14040.2		26.452	353.336	691.574	127.444	14.244
26.566	14306.5	14003.2	16341	13763.4		26.566	159.842	699.841	87.741	-4.535
26.68	14127.6	14060.4	16433.9	13704.2		26.68	61.98	515.525	44.352	-1.01
26.793	13947.8	14013.8	16298.7	13696.5		26.793	-11.681	191.154	10.799	27.015
26.907	13953.5	13954.6	16285.4	13668.5		26.907	-56.589	11.354	-1.382	72.461
27.021	13784.3	13621	16548.6	13823.2		27.021	-67.93	-110.42	13.656	127.506
27.135	13821.5	13336.7	15993.1	13549.8		27.135	-50.91	-192.732	53.553	196.087
27.249	13903.4	13703.8	16172.3	13704.6		27.249	-16.965	-226.737	107.89	214.283
27.362	13937.1	13387.3	16544.2	13750.5		27.362	20.453	-217.674	161.254	174.848
27.476	13834.5	13741.1	16013.6	13721.8		27.476	49.312	-181.07	259.608	99.577
27.59	13904.1	13515.2	16383.8	13484.8		27.59	61.316	-137.036	283.584	37.552
27.704	13742.2	13598.5	16230	13427.1		27.704	53.142	-103.198	220.31	-31.723
27.817	14140.9	13777.2	16154.3	13453.1		27.817	26.668	-88.08	133.879	-98.972
27.931	13525.1	13777.4	16126.9	13551.5		27.931	-11.726	-88.132	71.028	-156.489
28.045	13738	13494.5	16008.7	13363.6		28.045	-52.969	-90.814	15.149	-199.552
28.159	13848.7	13690.6	15958.4	13272.5		28.159	-88.509	-82.733	-12.216	-227.26
28.273	13631.4	13596.3	16043.2	13431.5		28.273	-114.223	-57.822	4.398	-241.767
28.386	13621.6	13477.3	15881.6	13372.5		28.386	-132.539	-19.937	66.506	-246.437
28.5	13632.5	13426.8	15837.8	13585.3		28.5	-150.298	21.56	158.153	-244.332
28.614	13697.9	13973.1	16040.5	13196.5		28.614	-172.758	58.802	402.995	-237.783
28.728	13780.8	13586.2	16028.4	13505.5		28.728	-198.13	88.39	570.407	-228.164
28.842	13684.9	13488.1	16133	13420.9		28.842	-216.984	108.453	591.564	-215.364
28.955	13546.2	13438.8	15833.4	13441.7		28.955	-217.433	114.438	448.345	-197.57
29.069	13654	13422.6	15821.7	13476.6		29.069	-192.029	99.4	163.345	-172.388
29.183	13520.1	13657.4	15631.1	13404.9		29.183	-141.791	59.35	25.702	-138.969
29.297	13774.4	13584.4	15658.3	13354.3		29.297	-75.88	-1.61	-120.846	-99.571
29.411	13946.2	13283.5	15583.6	13453.5		29.411	-8.578	-71.477	-248.907	-59.435
29.524	13507.2	13190.6	15589.5	13638.8		29.524	44.541	-135.497	-328.865	-25.395
29.638	13616.9	13306	15589.1	13266.6		29.638	70.613	-181.836	-335.24	-4.214
29.752	13792.7	13361.5	15520.4	13504.5		29.752	62.925	-204.136	-257.438	-0.863
29.866	13851.7	13381.6	15735.8	13297.2		29.866	22.153	-201.467	-110.208	-16.636
29.98	13452.5	13317.1	15529.7	13429		29.98	-45.425	-178.008	64.676	-48.062
30.093	13496.4	13322	15877.6	13493.1		30.093	-130.941	-143.168	294.597	-87.983
30.207	13447.3	13357.1	16110.2	13150.5		30.207	-223.723	-110.224	483.11	-128.819
30.321	13576	13410.2	15882.9	13249.5		30.321	-309.57	-92.122	405.769	-165.655
30.435	13626.8	13409.6	15677.5	13202.2		30.435	-370.254	-95.884	143.095	-196.733
30.548	13324.1	13540.5	15475	13539.7		30.548	-388.369	-119.351	-1.884	-221.528
30.662	13505	13203.8	15425.4	13083.5		30.662	-356.86	-153.092	-135.184	-239.081
30.776	13511.6	13255.5	15153.8	13337		30.776	-286.901	-186.221	-222.04	-248.809
30.89	13561.5	13413.6	15454.6	13300.6		30.89	-206.652	-212.143	-250.618	-253.279
31.004	13690.8	13135.7	15821.8	13170.2		31.004	-149.407	-230.23	-230.645	-259.733
31.117	13892	13468.4	15309.5	13397.8		31.117	-137.507	-242.679	-185.739	-277.597
31.231	13794.8	13350.2	15509.9	13336.2		31.231	-172.125	-249.568	-143.885	-312.307
31.345	13411.4	13347.7	15814.2	13222.9		31.345	-234.902	-246.336	-127.513	-359.345
31.459	13514.4	13352.7	15450.6	13547.7		31.459	-299.226	-226.511	-144.967	-403.596
31.573	13560.9	13310.7	15676	13044.8		31.573	-343.421	-188.106	-186.579	-426.06
31.686	13552.4	13395.1	15529.4	13345.8		31.686	-358.627	-138.847	-228.593	-414.961
31.8	13685.8	13307.8	15233.4	13278.7		31.8	-349.276	-95.57	-244.833	-374.261
31.914	13580.1	13569.2	15620.9	13375.4		31.914	-328.321	-76.962	-220.895	-323.602
32.028	13866.3	13510.2	15416	13608.6		32.028	-310.839	-94.064	-163.107	-288.872
32.142	13560	13407.7	15720.3	13518.8		32.142	-308.403	-144.781	-96.989	-288.8
32.255	13822.8	13272.6	15566.7	13429.3		32.255	-325.2	-215.629	-55.412	-325.473
32.369	13709.3	13166.1	15799.7	13488.7		32.369	-356.705	-288.964	-62.736	-384.258
32.483	13712.9	13436.5	15615.5	13354		32.483	-391.358	-350.738	-123.409	-442.53
32.597	13754	13252.9	15391.5	13293.6		32.597	-414.93	-394.673	-220.765	-481.505
32.711	13529.8	13489.6	15412.6	13447.8		32.711	-415.884	-421.807	-325.724	-494.43
32.824	13947.2	13135.9	15393.6	13605.1		32.824	-389.846	-436.952	-409.754	-487.595
32.938	13827.5	13745.4	15534.4	13686.4		32.938	-342.129	-444.928	-455.756	-475.328
33.052	13826.8	13412.2	15480.7	13380.8		33.052	-287.637	-448.999	-463.223	-472.392
33.166	13870	13383.1	15796.9	13760.4		33.166	-247.7	-451.594	-447.396	-487.407
33.28	13884.8	13524.4	15485.3	13612.9		33.28	-243.428	-455.515	-433.087	-519.778
33.393	14189.5	13602.1	15660	13799.4		33.393	-287.653	-463.438	-444.527	-561.381
33.507	13730.9	13664.4	15988.1	13349.1		33.507	-378.612	-475.89	-494.278	-602.134
33.621	13812.3	13663.6	15758.5	13822.1		33.621	-499.002	-490.347	-576.752	-636.204
33.735	13822.1	13483.1	15451.8	13791.3		33.735	-620.917	-503.152	-670.605	-664.33
33.848	13942.3	13806.1	15616.9	13693.6		33.848	-714.949	-512.882	-749.067	-690.743
33.962	13750.7	13475.8	15899	13998.3		33.962	-760.035	-521.828	-791.753	-717.244
34.076	14017.2	14163.2	15906.6	13905.1		34.076	-750.626	-534.041	-791.066	-739.763
34.19	14139.7	13724.7	15928.1	13835.2		34.19	-698.657	-551.814	-751.457	-750.409
34.304	14206.6	13638.5	16128.5	13869.9		34.304	-629.67	-573.903	-685.005	-743.379
34.417	14387.9	13937.1	16314	14134.6		34.417	-574.195	-596.688	-608.117	-719.92
34.531	14188.5	14055.5	15900	14266.1		34.531	-557.189	-616.908	-540.388	-688.748
34.645	14494.1	13879.6	16393.9	14104.3		34.645	-589.235	-633.338	-502.806	-661.929
34.759	14288.8	13987.3	16375.7	14223.8		34.759	-662.687	-646.237	-512.237	-649.376
34.873	14253.4	14156.8	16333.4	14363.5		34.873	-754.877	-655.064	-573.455	-655.191
34.986	14364.8	14183.1	16317.6	14293.8		34.986	-837.426	-657.051	-673.808	-677.601
35.1	14378.2	14255.1	15999.3	14288.6		35.1	-887.564	-648.933	-785.14	-711.94
35.214	14480.8	13972.6	16451.6	14315.5		35.214	-895.843	-631.334	-873.254	-754.283
35.328	14696.5	14452.4	16504.7	14525.2		35.328	-867.41	-612.283	-911.051	-803.421
35.442	14962.8	14506.3	16383.5	14569.2		35.442	-817.896	-605.476	-889.544	-859.96
35.555	14672	14448.1	16740.7	14458.5		35.555	-767.785	-623.144	-821.655	-923.399
35.669	14772.5	14420.6	16863.3	14593		35.669	-737.357	-667.839	-736.279	-989.343
35.783	15071.2	14540.4	16951.8	14734.9		35.783	-741.304	-729.244	-664.575	-1048.48
35.897	15114.4	14300.1	17121.2	14853.3		35.897	-782.715	-788.407	-625.783	-1088.84
36.011	15008.2	14688	16529.8	14713.4		36.011	-849.341	-826.956	-620.857	-1101.03
36.124	14753	14773.6	16815.1	14896.9		36.124	-916.858	-836.024	-636.997	-1084.18
36.238	15124	14677.6	17105.5	15268		36.238	-959.65	-820.336	-657.958	-1048.2
36.352	15258.1	14946	17327.3	15253.4		36.352	-963.15	-795.459	-672.36	-1009.9
36.466	15500.3	15081.9	16791	15281.6		36.466	-929.679	-779.423	-676.21	-984.665
36.579	15392.3	15071.3	17254.1	15327.6		36.579	-874.53	-782.799	-671.602	-979.444
36.693	15624.7	14952.5	17067.7	15284		36.693	-816.198	-802.509	-664.659	-991.438
36.807	15558.8	15026	17556.7	15429.4		36.807	-767.928	-823.385	-662.892	-1011.95
36.921	15517.6	15220.3	17309.6	15691		36.921	-734.851	-827.057	-671.542	-1031.48
37.035	15824.4	15287.9	17240	15656.8		37.035	-716.079	-803.423	-690.122	-1042.93
37.148	15621.6	15359.2	17335	15619.7		37.148	-707.978	-757.778	-712.254	-1043.09
37.262	15896.5	15555.7	17538.5	15757.3		37.262	-705.883	-708.87	-729.343	-1033.62
37.376	15846.9	15628.8	17553.3	16050.2		37.376	-704.762	-678.491	-735.521	-1021.38
37.49	15832.4	15697.1	17599.8	15960.9		37.49	-700.531	-678.841	-729.849	-1016.17
37.604	15858.1	15310.1	17757.2	16224.7		37.604	-692.853	-705.997	-715.181	-1025.78
37.717	16170.9	15556.1	17613.1	15940.2		37.717	-687.02	-743.644	-695.784	-1050.91
37.831	16077	15728.7	17835.5	16223.6		37.831	-692.159	-773.777	-676.279	-1083.51
37.945	16182	15917.7	17860.2	16323.6		37.945	-715.607	-786.119	-662.18	-1109.91
38.059	16062.6	15937.7	17900.5	16421.5		38.059	-756.966	-780.342	-660.204	-1117.11
38.173	16054.1	15875.2	17962.1	16456.2		38.173	-806.363	-761.803	-676.46	-1098.46
38.286	16431.2	15950.3	17981	16539.2		38.286	-848.52	-736.413	-712.345	-1056.1
38.4	16239.1	16112.3	17899.3	16911.5		38.4	-870.433	-708.879	-760.281	-998.708
38.514	16354.3	16197.6	18297.4	16911.3		38.514	-868.004	-683.849	-802.557	-936.599
38.628	16709.2	16130.8	17886.8	16569.6		38.628	-847.899	-666.537	-816.329	-877.987
38.742	16597.6	16365.8	18226.2	16949		38.742	-823.681	-660.657	-784.366	-828.935
38.855	16630.5	16240.8	18384.5	17111.4		38.855	-808.587	-665.153	-706.241	-795.61
38.969	16700.4	16219.3	18610.2	17001.4		38.969	-808.804	-673.176	-602.225	-784.634
39.083	16698.5	16493.7	18774.7	17229.9		39.083	-820.609	-675.523	-505.579	-799.728
39.197	16895.7	16377.9	18129.2	16955.2		39.197	-832.719	-667.146	-447.05	-837.69
39.311	16877.3	16561	18362.4	17094		39.311	-832.472	-652.154	-441.337	-888.973
39.424	16794.5	16787.6	18707.3	17170.2		39.424	-812.909	-642.973	-483.048	-943.445
39.538	17307.4	16543.1	18260.5	17586.3		39.538	-777.062	-652.74	-552.209	-995.899
39.652	17219.9	16741.2	18695.3	17530.9		39.652	-737.068	-685.301	-623.488	-1045.55
39.766	17063.4	16521.3	18537.9	17310.1		39.766	-708.273	-729.545	-674.06	-1089.83
39.879	17161.2	16699.5	18665	17463		39.879	-701.379	-762.973	-689.032	-1119.66
39.993	17347.7	16917.3	18726.3	17729.2		39.993	-716.651	-763.075	-665.491	-1121.96
40.107	17296.8	16984.3	18937.7	17895.1		40.107	-742.74	-719.783	-614.466	-1087.95
40.221	17215.7	17173.4	19063.5	18004.3		40.221	-760.794	-641.42	-557.796	-1019.97
40.335	17425.1	17230.3	18781.5	18058.3		40.335	-752.297	-550.959	-518.488	-930.893
40.448	17628.7	17024.9	19002.7	18080.1		40.448	-707.608	-475.908	-508.616	-838.021
40.562	17674.9	17057.5	18737.8	17978.9		40.562	-631.271	-437.877	-522.57	-757.36
40.676	17627.9	17204.7	18766	18215.7		40.676	-541.028	-446.279	-541.312	-702.092
40.79	17768.3	17256.9	19315.9	18358.9		40.79	-460.649	-497.057	-545.717	-683
40.904	17640.7	16921.9	19226.6	18266.6		40.904	-410.226	-575.16	-529.922	-706.225
41.017	17565.7	17239.2	18938.6	18177.5		41.017	-398.453	-659.722	-505.327	-767.936
41.131	17776.3	17315.9	19366.9	18063.2		41.131	-420.498	-730.886	-492.903	-851
41.245	17632.6	17399.5	19143	18475.3		41.245	-462.096	-775.726	-508.893	-929.164
41.359	17609.6	17656.2	18937.6	18521.2		41.359	-507.899	-790.234	-553.533	-978.217
41.473	17884	17416.1	19318.4	18734.2		41.473	-549.432	-776.502	-609.466	-987.186
41.586	18014.2	17585.7	19292.7	18654.7		41.586	-587.809	-738.183	-650.43	-962.512
41.7	17910.2	17738.6	19266.6	18770.8		41.7	-628.784	-678.56	-655.173	-923.148
41.814	17644.5	17785.9	19720.8	18831.3		41.814	-673.594	-602.669	-618.347	-890.405
41.928	17948.9	17792.7	19526.2	18966.5		41.928	-712.828	-520.28	-552.451	-878.326
42.042	18059	18071.8	19598.5	18856.1		42.042	-728.978	-445.214	-480.428	-888.606
42.155	18143.2	17682	19367.6	18688.8		42.155	-706.458	-389.987	-424.211	-911.136
42.269	18374	17716.9	19435.5	19442.6		42.269	-642.119	-359.66	-396.637	-928.913
42.383	18109.6	17845.7	19751.8	19076.3		42.383	-548.874	-350.287	-399.712	-924.93
42.497	18412.9	17916	19682	19219		42.497	-450.472	-353.364	-427.094	-889.122
42.61	18333.9	17997.6	19381.1	19187.4		42.61	-370.956	-362.509	-466.444	-823.919
42.724	18081.1	17906.3	19546.7	19594.8		42.724	-325.397	-376.682	-500.448	-746.433
42.838	18258	17889.4	19927.3	19690		42.838	-316.378	-397.847	-509.197	-683.889
42.952	18175.1	17931.6	19660.4	19347.1		42.952	-336.638	-426.042	-476.187	-661.079
43.066	18551.3	17952.7	19795.4	19246.4		43.066	-374.182	-456.386	-396.734	-685.03
43.179	18260.8	18106.6	20059.5	19235.7		43.179	-415.733	-480.382	-283.531	-737.786
43.293	18046.9	18074.5	19919.5	19651.3		43.293	-447.671	-490.249	-164.672	-785.055
43.407	18497.1	18088.6	19751.5	19848.2		43.407	-457.235	-483.115	-73.369	-796.616
43.521	18430	18189.5	19613.6	19891.9		43.521	-436.354	-462.744	-33.729	-764.379
43.635	18689.6	18345	19750.3	19898.9		43.635	-386.175	-438.096	-50.1	-705.149
43.748	18468.2	18151.8	19529	19659.4		43.748	-317.896	-419.513	-105.933	-647.624
43.862	18376.8	18086.1	19685.7	19727.2		43.862	-248.402	-414.342	-172.915	-614.653
43.976	18439.9	18413.6	19896.6	20023.9		43.976	-193.507	-424.194	-225.049	-612.856
44.09	18546.2	18110	19750.5	19795.9		44.09	-163.315	-444.58	-249.995	-633.746
44.204	18526.8	18472.9	19795.1	20092		44.204	-161.134	-466.734	-251.987	-661.474
44.317	18306.4	18237.2	19863.4	19881.8		44.317	-184.28	-480.276	-245.992	-680.727
44.431	18448.4	18392.2	19627.4	20042.9		44.431	-225.318	-475.975	-247.503	-681.284
44.545	18256.5	18462.1	19924.9	20326.1		44.545	-273.933	-448.435	-263.798	-659.79
44.659	18709.3	18603.2	19591.3	20122.2		44.659	-320.145	-397.964	-291.23	-619.865
44.773	18483.1	18481.5	19883.4	20210.5		44.773	-357.669	-330.698	-319.108	-570.859
44.886	18401.5	18470.9	19777.5	20230.3		44.886	-385.412	-256.47	-337.193	-525.394
45	18550	18651.5	20057	20352.1		45	-406.273	-185.408	-341.794	-495.808
45.114	18607.8	18352.3	19994.7	20235.4		45.114	-424.462	-125.466	-336.318	-490.324
45.228	18683.7	18530.2	19662.1	20370.3		45.228	-442.732	-81.968	-326.946	-509.716
45.342	18419.8	18529.9	19764.9	20020.2		45.342	-460.503	-58.686	-317.827	-546.211
45.455	18720.3	18419.8	20247.3	20602.8		45.455	-473.397	-58.631	-309.994	-585.854
45.569	18689.4	18447.4	19973.1	20298.4		45.569	-474.753	-83.426	-303.69	-614.003
45.683	18699.9	18243.3	19887.7	20651		45.683	-458.945	-132.011	-300.825	-621.359
45.797	18803.4	18529.2	19830.3	20323.1		45.797	-425.135	-200.054	-304.645	-607.605
45.91	18848.9	18304.7	19929.7	20802		45.91	-379.195	-280.908	-317.47	-581.023
46.024	18789.5	18576.7	20459.9	20465.5		46.024	-332.482	-366.956	-338.565	-554.935
46.138	18763.6	18374	19714.9	20689.2		46.138	-297.979	-450.333	-362.985	-542.635
46.252	18804.1	18445.2	19873.4	20589.7		46.252	-285.414	-522.861	-381.593	-552.485
46.366	18821.1	18645.9	20256.4	20642.8		46.366	-297.592	-576.515	-383.546	-584.679
46.479	18739.8	18627.1	20085.3	20722		46.479	-329.413	-605.007	-361.761	-630.771
46.593	18655.2	18718.1	20322.3	20585.7		46.593	-370.063	-605.667	-319.18	-676.309
46.707	19065.4	18876.6	20158.1	21006.5		46.707	-407.604	-580.411	-270.598	-705.647
46.821	18899.4	18660.8	20141.9	20921.5		46.821	-433.832	-535.406	-237.379	-706.578
46.935	18845.4	18797.9	19921	20793.4		46.935	-447.121	-480.434	-237.68	-673.6
47.048	18943.3	19121.9	20254	21209.7		47.048	-452.355	-428.246	-278.46	-609.259
47.162	19087.9	18815.2	20099.6	20794.9		47.162	-458.301	-392.95	-353.742	-524.375
47.276	18957.3	18729	19980	21460		47.276	-473.88	-386.398	-448.958	-436.989
47.39	19025.7	18949	20432.4	20866.9		47.39	-504.205	-413.399	-547.166	-368.79
47.504	18926.6	18909.1	20248.2	21122.8		47.504	-547.775	-468.647	-633.849	-338.727
47.617	19161.7	18809.7	20202.1	20867.2		47.617	-596.123	-537.406	-699.199	-356.304
47.731	19183.9	19117.2	20497.6	20963.4		47.731	-637.002	-600.286	-738.683	-418.051
47.845	19087.4	19107.3	20594.4	21268.2		47.845	-660.2	-639.721	-753.145	-509.371
47.959	19481.3	19070	20585.3	21038.2		47.959	-662.873	-645.717	-747.889	-609.922
48.073	19319.8	19425.7	20519.3	21027.1		48.073	-651.094	-618.994	-730.143	-699.223
48.186	19498.1	19233.2	20657.3	21444.4		48.186	-636.082	-570.758	-705.923	-760.883
48.3	19096	19340.8	20788.2	21225.6		48.3	-627.487	-519.255	-678.187	-785.618
48.414	19569.6	19286.7	20771.6	21563.8		48.414	-628.332	-484.196	-647.896	-773.842
48.528	19527.9	19331.8	20885.2	21489.2		48.528	-634.924	-480.81	-616.799	-736.284
48.641	19697.7	19340	20814.5	21519		48.641	-640.938	-515.333	-588.973	-690.928
48.755	19389.1	19353.5	20984.2	21493.3		48.755	-641.859	-583.148	-569.377	-656.487
48.869	19736.6	19359.7	20824.8	21512.4		48.869	-636.48	-669.821	-560.437	-645.429
48.983	19813.9	19686.9	20946.3	21579.8		48.983	-625.534	-754.933	-559.751	-660.008
49.097	19595.2	19417.2	21015.6	21807.4		49.097	-609.483	-817.569	-561.62	-692.664
49.21	19929	19968.6	21230.5	21548.7		49.21	-587.396	-842.438	-561.598	-729.642
49.324	19701.5	19824.8	21114.4	21780.4		49.324	-557.607	-824.434	-560.546	-755.934
49.438	19934.2	19880	21107.1	21855.1		49.438	-519.962	-770.375	-564.784	-760.837
49.552	19968	19962.9	21013.1	22036.9		49.552	-478.805	-696.811	-582.095	-742.712
49.666	19924	20106.7	21364.1	22101.7		49.666	-444.946	-624.48	-616.731	-710.328
49.779	19924.1	19997.4	21330.4	21921		49.779	-434.052	-570.791	-667.109	-678.468
49.893	19913	19747	21158	21800.4		49.893	-460.653	-543.573	-726.698	-658.83
50.007	19922.5	20080.7	21589.2	21947.6		50.007	-530.001	-539.516	-786.313	-652.489
50.121	19705.9	20309.4	21288.8	22582.4		50.121	-632.571	-548.793	-836.39	-649.949
50.235	20327.4	20274.7	21692.1	22055		50.235	-745.42	-563.097	-869.241	-639.344
50.348	20209.8	20147.4	21939.4	22017.8		50.348	-840.485	-580.733	-881.198	-616.563
50.462	20260.2	20139.5	21548.3	22535.6		50.462	-895.457	-604.809	-873.151	-590.038
50.576	20479.9	20121	21799.4	22264.4		50.576	-901.471	-636.661	-848.355	-577.414
50.69	20346.2	20631.8	21758.7	22268.6		50.69	-864.554	-671.233	-809.337	-596.119
50.804	20624.1	20465.4	22128.1	22109.7		50.804	-801.888	-698.766	-757.424	-653.104
50.917	20633	20414.6	22199.1	22343.3		50.917	-735.593	-710.891	-696.429	-739.089
51.031	20501	20667.3	22025.7	22539		51.031	-685.73	-705.522	-636.557	-830.805
51.145	20555.3	20563.4	21709.3	22795.2		51.145	-663.874	-687.18	-593.342	-901.207
51.259	20478.9	20681.9	22179.2	22519.6		51.259	-669.22	-664.133	-581.469	-932.346
51.373	20796.6	20859.4	22269.3	22835.8		51.373	-690.32	-645.766	-608.309	-923.887
51.486	21004.9	20681.1	22054	22787.8		51.486	-712.915	-641.17	-672.567	-892.885
51.6	20837.3	20778.1	22281.7	23031.8		51.6	-729.161	-658.165	-767.491	-865.333
51.714	20791.1	20905.8	22335	22741.4		51.714	-742.061	-701.084	-883.54	-863.928
51.828	20919.9	20851.4	22209	22651.1		51.828	-761.862	-768.14	-1007.45	-897.506
51.941	21039.7	20937.4	22637.3	23279.5		51.941	-797.976	-850.626	-1120.33	-957.16
52.055	21000.3	21107.1	22650.1	23072.6		52.055	-853.029	-935.848	-1200.36	-1021.47
52.169	21245.1	21483.9	23129.9	23371.6		52.169	-922.579	-1012.69	-1231.97	-1068.71
52.283	21260	21215.8	22968.9	23427.5		52.283	-999.122	-1076.47	-1216.57	-1089.39
52.397	21310.1	21516	23070.3	23382.2		52.397	-1076.15	-1129.59	-1175.95	-1091.67
52.51	21394.9	21317.1	22979.8	23550.8		52.51	-1149.74	-1177.52	-1143.73	-1096.78
52.624	21729.5	21789.8	22925.1	23439.6		52.624	-1217.98	-1223.92	-1148.42	-1128.05
52.738	21656.5	21907.5	23431.5	23619.8		52.738	-1280.29	-1269.11	-1199.12	-1200.11
52.852	21743.4	21973.8	23366.8	23931.8		52.852	-1336.94	-1312.11	-1283.32	-1313.47
52.966	22073.4	22086.4	23612.8	23802.8		52.966	-1388.59	-1353.3	-1377.85	-1455.59
53.079	22065.1	21895.3	23902.2	23912.1		53.079	-1434.82	-1393.75	-1464.93	-1606.48
53.193	22188.6	22585.9	23975.2	24428.8		53.193	-1472.52	-1432.23	-1541.64	-1746.46
53.307	22249.3	22575.8	23639.1	24670.2		53.307	-1495.98	-1463.41	-1616.72	-1863.35
53.421	22716.8	22568.4	24062.4	24625.1		53.421	-1499.86	-1479.84	-1698.57	-1955.96
53.535	22855.4	22897.5	24631.5	24521.3		53.535	-1483.71	-1476.31	-1784.78	-2031.28
53.648	22611.5	22929.3	24593.4	25113.8		53.648	-1454.74	-1452.87	-1861.05	-2096.3
53.762	22792.3	23138	24775.2	25322		53.762	-1424.8	-1414.91	-1909.64	-2149.66
53.876	23147.4	23199.2	24843.6	25300.1		53.876	-1403.26	-1370.7	-1919.37	-2179.48
53.99	22831.4	23341	25286.1	25776.1		53.99	-1390.9	-1328.58	-1890.03	-2169.85
54.104	23479.9	23375.5	25371.6	25897.1		54.104	-1380.5	-1294.7	-1829.58	-2112.07
54.217	23631.5	23615.1	25349.6	26235.3		54.217	-1363.98	-1271.82	-1748.03	-2013.23
54.331	23366.5	23594	25512.4	26200.2		54.331	-1339.95	-1259.01	-1653.3	-1895.97
54.445	23515.2	23922.1	25834.5	26003.2		54.445	-1314.83	-1252.17	-1551.48	-1788.54
54.559	23655.8	23830	26061.1	26232		54.559	-1296.52	-1244.9	-1450.52	-1710.7
54.672	23891.4	23912.8	25941	26852.4		54.672	-1286.58	-1229.86	-1362.76	-1665.15
54.786	23971.6	24351	25673.6	26696.7		54.786	-1277.65	-1200.84	-1302.78	-1639.85
54.9	24116.8	24284.6	26193.9	26911.8		54.9	-1258.64	-1155.7	-1279.34	-1618.72
55.014	24118.3	24340.7	26228.1	26911.8		55.014	-1222.64	-1098.74	-1286.94	-1591.63
55.128	24449.4	24432.4	26399.6	27018.1		55.128	-1171.51	-1040.4	-1304	-1555.96
55.241	24174.3	24454.7	26542.1	27267.2		55.241	-1113.74	-993.328	-1300.89	-1511.28
55.355	24450.4	24501.8	26925.5	27343.4		55.355	-1057.71	-966.365	-1253.82	-1454.12
55.469	24406.1	24741	26583.1	27622.5		55.469	-1005.55	-960.038	-1155.81	-1378.58
55.583	24771.8	24688.2	26870.7	27704.5		55.583	-951.775	-965.753	-1018.88	-1281.62
55.697	24584.7	24910.6	26989	27438.6		55.697	-887.504	-968.807	-867.074	-1167.16
55.81	24826.5	24977.1	26598.7	27843.2		55.81	-807.159	-953.179	-725.392	-1045.14
55.924	24750	24962.4	26977.7	27721		55.924	-713.079	-906.262	-610.931	-926.685
56.038	24847.3	25402.3	26989.1	27928.2		56.038	-614.846	-822.498	-529.474	-820.013
56.152	24692.9	25101.9	27012.8	27840.4		56.152	-524.058	-705.574	-477.422	-729.836
56.266	24687.6	25079.4	26703.6	27813.2		56.266	-448.174	-568.312	-445.789	-659.328
56.379	24979.1	25342.8	27135	27955.8		56.379	-387.509	-429.608	-423.525	-611.086
56.493	24968.1	25121.2	27021.5	28009.8		56.493	-337.207	-308.956	-399.927	-585.306
56.607	24679	24921.6	27072.1	27773		56.607	-291.669	-220.636	-366.921	-576.396
56.721	24843.9	25279.1	27199.6	27991.2		56.721	-248.147	-169.707	-321.775	-571.334
56.835	24893.8	25130	26966.6	28276.9		56.835	-206.976	-151.431	-268.093	-552.536
56.948	24810	25056.3	26959.4	28089.8		56.948	-169.669	-153.745	-213.257	-505.331
57.062	24907.1	25003.8	26998.2	28261.2		57.062	-137.338	-161.785	-163.58	-425.975
57.176	24686.7	25411.9	27141.4	28150.1		57.176	-110.77	-163.137	-120.719	-324.684
57.29	24840.1	25171.2	27146.2	27865.2		57.29	-91.523	-152.255	-82.669	-220.631
57.404	24873	25017.6	26874.1	28088.5		57.404	-82.189	-132.18	-47.621	-131.281
57.517	24718.8	25177.9	27027	28136.9		57.517	-85.219	-112.164	-16.425	-62.985
57.631	24646.7	24963.9	26775.1	27957.8		57.631	-100.387	-101.573	9.033	-8.947
57.745	24796.3	25169.2	27109.2	27933.9		57.745	-122.348	-103.466	29.309	44.401
57.859	24713.7	25049	26758.3	28256.7		57.859	-140.147	-111.875	48.21	107.037
57.972	24928	25082.5	27285.5	27895.8		57.972	-140.028	-114.608	69.311	240.365
58.086	24814.7	25297.6	26603.8	27733		58.086	-110.458	-100.054	91.488	372.971
58.2	24674.5	25029.5	26768.2	27727.8		58.2	-46.771	-63.683	108.611	469.218
58.314	24752.9	25099.9	26757.8	27739		58.314	46.781	-10.658	114.635	515.177
58.428	24831.7	24926.3	26762.5	27514.3		58.428	183.163	46.385	109.576	523.303
58.541	24535.4	25079.2	27014.8	27949.2		58.541	462.388	93.152	101.017	524.868
58.655	24440.2	24889.6	26458.6	27521.3		58.655	693.286	119.913	99.354	548.365
58.769	24448.9	24823.3	26802.5	27640.6		58.769	835.066	128.885	111.272	598.953
58.883	24206.8	24728.4	26750.7	27286.8		58.883	867.514	120.63	136.199	655.349
58.997	24280.2	25039.4	26495.1	27293.1		58.997	799.22	118.658	176.827	687.14
59.11	24407.7	25044	26598.8	27218.9		59.11	664.56	147.236	260.059	680.432
59.224	24168.8	24839	26590.8	27425.1		59.224	509.538	234.96	323.94	651.765
59.338	24158.1	24442.8	26401.3	27260		59.338	374.029	341.063	363.858	639.354
59.452	24248.6	24667.7	26450.4	27327.7		59.452	280.546	413.845	385.928	677.079
59.566	24225	24632.8	26328.4	27074.2		59.566	233.824	413.237	401.805	770.129
59.679	23848.5	24577.3	26680	26952.9		59.679	228.535	337.685	420.491	889.639
59.793	24254.8	24474.8	26138.5	26821.1		59.793	257.105	227.087	440.56	989.214
59.907	24041.6	24720.8	26155.2	26699.9		59.907	312.518	140.145	450.362	1030.85
60.021	24026.3	24608.3	26309	26935.7		60.021	385.162	123.203	438.013	1003.2
60.135	23859.5	24664.1	26008.3	26717.5		60.135	459.782	177.527	406.455	922.885
60.248	23740	24249.9	26263.2	26462.9		60.248	518.234	279.83	379.362	823.379
60.362	23922.5	24075.9	26396.8	26600.6		60.362	547.936	385.099	389.786	741.299
60.476	23686.8	24575.4	26005.5	26535.5		60.476	550.31	464.492	457.169	706.394
60.59	23762.5	24448	25872.1	26868.9		60.59	541.088	516.713	570.84	734.247
60.703	23713.3	24166.6	26037.3	26197.4		60.703	541.366	557.487	693.632	821.167
60.817	23736.6	24203.6	25676.7	26321.6		60.817	565.693	596.827	783.072	943.101
60.931	23420	24075.6	25886.3	26108.9		60.931	615.648	624.791	812.596	1063.71
61.045	23495.7	24088.4	26058.4	26242.7		61.045	682.45	618.337	777.276	1149.03
61.159	23540.9	23910.9	25525.9	26122		61.159	753.701	561.752	685.936	1180.83
61.272	23389.5	23995.2	25427.2	25712.6		61.272	817.842	463.231	552.814	1161.51
61.386	23327.6	24076.6	25772.1	25971.8		61.386	863.446	354.568	398.684	1109.65
61.5	23252.6	23951.5	25705.2	25883.8		61.5	877.817	275.351	255.719	1050.84
61.614	23007.3	23906	25793.1	25748.4		61.614	850.251	253.396	163.16	1007.8
61.728	23089.5	24001.3	25568.2	25708.1		61.728	779.869	293.477	158.311	992.144
61.841	23285.7	23614.8	25352.4	25758.5		61.841	680.595	379.131	222.672	1000.83
61.955	22982.5	23858	25613.4	25207.6		61.955	577.058	483.507	356.09	1019.72
62.069	23110.4	23860.7	25519.7	25476		62.069	493.35	581.384	515.137	1032.75
62.183	22800.5	23483	25260.9	25657		62.183	443.119	656.871	667.089	1030.71
62.297	22970.8	23551.4	25458.4	25018.3		62.297	427.445	705.261	789.289	1013.34
62.41	22970.7	23666.3	25227.7	25304.6		62.41	438.75	730.735	867.32	984.63
62.524	22898.2	23444.6	24953.7	25314.2		62.524	464.489	740.515	892.854	947.368
62.638	22788.5	23493.8	25269.4	24832.2		62.638	488.758	737.115	866.562	902.288
62.752	22511.2	23397.7	25028.2	25080.6		62.752	496.118	712.779	801.114	852.368
62.866	22798.7	23173.2	25153.3	25028.8		62.866	480.295	652.13	718.76	806.655
62.979	22588.5	23381.3	24924.1	24851.3		62.979	452.535	544.767	643.221	778.507
63.093	22678.5	22934.5	24877.9	25073.8		63.093	441.084	401.612	592.091	778.066
63.207	22683.3	23388	24826.2	24706.3		63.207	477.102	261.633	573.582	805.411
63.321	22512.2	23305.4	25123.5	24535.3		63.321	575.412	179.944	585.742	850.639
63.435	22515.9	23346.6	24879.6	24799.1		63.435	722.43	199.891	614.847	901.643
63.548	22344.9	23194.3	24477.3	24521.3		63.548	879.343	325.588	635.895	953.533
63.662	22136.6	23011.9	24669.9	24394.5		63.662	998.585	514.327	621.764	1010.76
63.776	22301.1	22848.2	24553.9	24587.1		63.776	1043.09	696.165	560.594	1079.53
63.89	22128.9	22938.7	24788.1	24457.7		63.89	999.07	809.128	468.524	1156.32
64.003	22089.9	22745.2	24571.1	24069		64.003	878.996	827.236	384.193	1222.45
64.117	21857.5	23090.6	24586.6	23940.8		64.117	716.662	766.11	345.051	1250.92
64.231	22022.4	22571.7	24719.8	24067.3		64.231	556.891	667.636	362.835	1221.73
64.345	22277.9	22747.2	24203.4	24119.9		64.345	441.619	577.599	417.606	1135.14
64.459	21879.6	22705.1	24426.6	23675.1		64.459	394.509	530.33	475.787	1013.75
64.572	21991.9	22843.5	24436.3	23847.9		64.572	412.066	541.982	517.637	890.987
64.686	21697.8	22472.9	24098.5	24014.5		64.686	467.822	609.373	552.285	794.483
64.8	21841.8	22712.4	24641.5	23746.6		64.8	529.519	711.234	608.535	732.957
64.914	21752	22369.5	24390.8	23556.9		64.914	577.366	813.674	709.272	694.917
65.028	21603.2	22374.2	23893.7	23604.5		65.028	610.652	881.729	850.475	659.196
65.141	21976.7	22274	23928.4	23559.1		65.141	639.454	892.889	1002.39	611.457
65.255	21366.3	22282.1	24301.9	23414.1		65.255	671.722	845.343	1131.3	555.604
65.369	21460.8	22296.3	23712.9	23603.1		65.369	706.543	755.986	1223.4	513.21
65.483	21586.2	22087.3	23840.1	23503.2		65.483	738.2	650.271	1291.99	510.342
65.597	21460.4	22223.9	23938.5	23396.8		65.597	764.88	551.421	1363	560.787
65.71	21383.6	22161.4	23691.6	23371.1		65.71	794.063	476.156	1450.94	656.695
65.824	20965.4	21813.5	23657.1	23162.3		65.824	840.214	437.291	1543.19	771.379
65.938	21537.7	22240.7	23322.5	23116		65.938	914.714	447.664	1603.93	871.618
66.052	21348.4	21960.5	23305	23168.4		66.052	1011.92	517.641	1595.47	931.082
66.166	20997.3	22056.2	23317.1	22892.1		66.166	1099.71	645.471	1503.54	938.196
66.279	20744.6	21832.2	23330.9	22854.1		66.279	1125.43	808.146	1349.94	896.872
66.393	20761.3	21727.2	23140.4	22980.1		66.393	1041.23	962.906	1184.2	822.876
66.507	20863.2	21557.8	23250	22708.4		66.507	836.284	1063.6	1059.71	738.097
66.621	20784.6	21557.3	23132.9	22794.9		66.621	553.157	1082.56	1009.12	664.68
66.734	20957.3	21587.8	23009.5	22820.4		66.734	274.03	1024.24	1032.01	618.772
66.848	20854	21594.6	22983.9	22626.5		66.848	118.467	920.298	1099.48	605.123
66.962	20877.5	21263.6	22811.3	22585.1		66.962	98.812	810.967	1169.64	615.01
67.076	20804.8	21601.8	22800.9	22630.1		67.076	136.205	724.397	1205.22	629.097
67.19	20549.8	21344.1	22537.1	22459.6		67.19	326.691	666.484	1184.57	625.704
67.303	20895.9	21190.9	23011.3	22204.2		67.303	569.109	625.325	1103.57	592.265
67.417	20563.8	21248.7	22400.7	22530.5		67.417	794.531	583.912	972.21	534.022
67.531	20265.9	21116.4	22389.9	22232		67.531	955.507	532.142	812.051	475.1
67.645	20365.3	21406.4	22562.5	22521.7		67.645	1028.37	471.067	656.524	449.195
67.759	20349.5	20995.5	22577.9	22230.6		67.759	1018.01	409.163	547.41	483.894
67.872	20299	21063	22615.6	22263.1		67.872	952.969	356.216	520.253	585.825
67.986	20294.5	21072.2	22549.8	22133.4		67.986	870.065	319.848	581.04	734.657
68.1	20183.2	21026	22209.6	22200.2		68.1	795.557	305.734	691.501	888.299
68.214	20155.3	21098.8	22282.6	21791.7		68.214	735.404	318.458	779.746	997.635
68.328	19893	20935.3	21880.3	21840.4		68.328	681.096	360.529	777.138	1025.05
68.441	20027.7	20829.7	22226.9	21584.7		68.441	625.084	431.22	660.185	960.251
68.555	19931.1	20828.6	22317.6	21869.6		68.555	572.015	526.071	469.767	826.038
68.669	20242.6	20954.2	21838.8	21678.6		68.669	536.78	636.412	294.114	669.725
68.783	19724.5	20727.3	22317.6	21685.6		68.783	533.323	747.029	223.903	542.422
68.897	19771.7	20749.8	22455.4	21788.2		68.897	565.106	835.673	303.812	475.39
69.01	19865.1	20420.9	21966.9	21557		69.01	624.771	878.676	507.204	465.636
69.124	19715.9	20497.3	21804.6	21597.4		69.124	699.875	863.855	748.968	479.154
69.238	19757.9	20395.8	21604.5	21410.5		69.238	777.421	801.582	930.64	470.606
69.352	19601.2	20641.8	21829	21087.5		69.352	844.089	723.717	993.282	409.499
69.465	19403.9	20321.7	21651.6	21576.6		69.465	886.068	667.996	945.148	298.597
69.579	19466.6	20418.7	21935.2	21364.4		69.579	892.329	657.534	848.275	173.776
69.693	19446.4	20287.9	21586.9	21385.8		69.693	859.261	690.256	774.722	99.636
69.807	19302.6	20323.5	21577.8	21445.1		69.807	792.272	744.382	763.167	93.758
69.921	19409.1	19897.6	21613.4	21368.1		69.921	702.449	794.194	801.514	148.915
70.034	19062	20249	21406.5	21207.2		70.034	601.867	823.346	841.519	287.694
70.148	19273.5	20198.3	21438.3	21387		70.148	501.725	826.926	832.112	448.483
70.262	19233.6	19812	21136.7	21022.2		70.262	413.184	804.783	751.692	588.68
70.376	19123.2	20022.7	21152.9	20832.8		70.376	348.605	754.489	622.864	681.082
70.49	19061.1	19745.3	21535.5	21177		70.49	320.844	671.739	501.949	719.772
70.603	19062.9	19953.2	21326.3	21024.9		70.603	340.094	557.392	447.357	715.234
70.717	19122.9	19676.7	21326	20880.3		70.717	408.807	424.364	484.12	684.628
70.831	19079.8	19750.4	21098.9	20544.8		70.831	517.336	298.103	587.195	644.513
70.945	18900.2	19808.7	20928.6	20983		70.945	643.31	208.789	696.093	609.181
71.059	18680.4	19893	21063.3	20705.1		71.059	757.948	179.421	751.498	591.315
71.172	18901.1	19495.6	20858	20693.7		71.172	836.835	216.113	729.99	599.735
71.286	18672.1	19816.5	20936.8	20711.8		71.286	869.506	304.945	654.8	634.474
71.4	18667.4	19622.5	20943.6	20492.4		71.4	861.547	416.805	579.522	684.114
71.514	18512.6	19496.8	20895.6	20433.8		71.514	828.411	518.493	557.308	728.749
71.628	18557.1	19483.3	20785.5	20465.7		71.628	784.66	584.931	614.295	747.896
71.741	18621.3	19310.6	20838.7	20368.2		71.741	734.831	608.343	738.401	728.023
71.855	18304.6	19485.3	20738.9	20358.3		71.855	670.446	599.006	886.542	667.137
71.969	18496.1	19371.2	20458.7	19844.5		71.969	576.742	577.629	1004.02	575.319
72.083	18154	19290.9	20401.9	20538.4		72.083	447.505	563.003	1047.84	471.816
72.197	18210.3	19284.2	20577.7	20117.1		72.197	300.112	563.543	1003.65	378.055
72.31	18304.7	19191.1	20277.8	20133.9		72.31	178.001	577.502	888.99	309.307
72.424	18407.6	19048.3	20318.6	20118.6		72.424	138.474	601.09	742.359	268.682
72.538	18388.7	19319.6	20445.1	20036.7		72.538	202.543	637.659	604.818	247.742
72.652	18277.4	18808.7	20376.6	20136.5		72.652	374.63	699.663	504.345	233.587
72.765	18047.7	19039.3	20010.4	19860.6		72.765	598.297	800.347	450.784	218.432
72.879	17943.6	19180.7	20318.4	19960.6		72.879	799.071	938.546	440.826	206.187
72.993	18185.7	18844	20100.9	19973.2		72.993	911.56	1086.54	465.817	212.54
73.107	17692.3	18745.5	20345.6	19815.3		73.107	904.458	1193.09	515.756	257.484
73.221	17787.9	18574.9	19826.7	20180.2		73.221	789.748	1204.62	577.943	353.387
73.334	17656.7	18367.7	20139.1	19549.9		73.334	615.633	1095.03	635.077	494.46
73.448	17964.9	18491.3	19884.4	19986.4		73.448	447.553	884.384	667.706	653.996
73.562	17843.4	18737.8	19909.8	19476.4		73.562	343.611	632.328	661.28	791.463
73.676	17602.6	18456.4	19853.1	19629.9		73.676	333.132	409.289	613.613	866.781
73.79	17712.9	18340.3	19555.6	19397.1		73.79	407.053	263.904	537.928	855.013
73.903	17774.4	18581.6	19987.1	19277		73.903	524.214	205.716	458.899	755.382
74.017	17556.2	18422.4	19778.8	19513.7		74.017	631.716	210.159	404.068	592.265
74.131	17264.6	18426.9	19719.2	19295.1		74.131	689.655	239.567	394.837	408.555
74.245	17274.2	18086.3	19475.4	19140.6		74.245	689.28	267.438	441.417	254.153
74.359	17550.7	18241.4	19576.3	19546.8		74.359	653.885	293.339	540.366	171.746
74.472	17533.4	18366.9	19924.5	19319.2		74.472	621.486	339.997	671.072	182.392
74.586	17145.9	18286.9	19554.3	19363.5		74.586	619.631	432.742	793.421	275.852
74.7	17257.4	18325.7	19235.3	19158.9		74.7	649.655	574.39	856.43	410.703
74.814	17260.6	18129.9	19091.8	19253.8		74.814	690.243	734.818	823.347	528.386
74.928	16992.6	17864.4	19283.9	18840.8		74.928	715.562	864.822	701.806	577.302
75.041	17073.6	17723.6	19243.9	18908		75.041	712.804	925.373	553.196	536.029
75.155	16973.5	18028.8	19415.5	18907.5		75.155	686.974	909.26	464.346	423.343
75.269	17047.5	17968.2	19374	19064.1		75.269	652.308	840.486	494.206	289.114
75.383	16957.8	17676	19440.2	18863.7		75.383	619.523	756.15	632.771	191.166
75.496	16883	17762.4	18841.4	18944.5		75.496	589.238	688.537	804.68	170.018
75.61	16686.4	17665.4	18960.7	18941.2		75.61	554.463	659.546	917.461	233.267
75.724	16693.5	17555.1	18741.3	18909.2		75.724	507.613	682.524	921.371	355.197
75.838	16996	17656.3	18838.1	18835		75.838	445.384	759.491	838.689	490.038
75.952	16575.2	17786.2	19036.3	18559.3		75.952	369.518	870.923	743.227	592.691
76.065	16527.9	17437.5	19006.4	18555.5		76.065	287.15	970.684	707.09	637.354
76.179	16622	17489.5	18705.1	18603.2		76.179	212.776	1000.23	753.394	624.791
76.293	16675.4	16857.4	18785.1	18397.6		76.293	169.668	920.023	845.44	574.884
76.407	16589.8	17133.7	18568.5	18697.3		76.407	185.97	736.402	915.613	509.745
76.521	16434.7	17395.8	18462.6	18447.2		76.521	283.77	501.381	909.96	440.23
76.634	16587.9	17356.6	18382.8	18259.9		76.634	465.438	284.194	818.643	365.854
76.748	16743.3	17004.9	18583.7	18303.6		76.748	705.304	136.143	675.571	286.401
76.862	16286.1	17268.1	18376.1	18288.9		76.862	953.512	106.008	532.019	213.347
76.976	16176.1	17054.7	18374.6	18228.1		76.976	1153.04	112.251	423.781	168.308
77.09	16172.8	17079.5	18637.9	18368.3		77.09	1261.65	171.924	353.329	168.053
77.203	16114.1	17127.3	18143.3	18557.9		77.203	1267.22	302.422	296.798	208.24
77.317	15936.2	17096.4	18136.6	18016.5		77.317	1188.2	465.75	228.799	261.012
77.431	16031.6	17041.1	18224.3	17960.1		77.431	1060.76	631.888	156.782	289.859
77.545	15810.4	16900.5	18330.2	18179.1		77.545	921.588	759.442	130.857	271.425
77.659	15836.7	16659.2	18187.3	18042.5		77.659	794.456	810.525	122.654	208.976
77.772	15912.6	16881.1	18300.3	18007		77.772	685.151	770.093	140.974	130.565
77.886	15656.3	16491.2	18109	18046.4		77.886	585.6	656.064	219.479	94.555
78	15825.9	16716.1	18182	17881.6		78	485.755	511.814	364.991	96.253
78.114	15515.7	16585	18145.5	18080.4		78.114	387.664	385.087	490.177	156.245
78.228	15463	16760.4	17888.9	18097.8		78.228	312.023	305.348	557.359	295.341
78.341	15703.2	16609.6	17759	17913.6		78.341	289.403	274.249	559.545	457.996
78.455	15687.8	16449.8	18089.4	17871.6		78.455	339.26	274.358	523.84	592.969
78.569	15687.4	16445.3	17716.3	17541.2		78.569	451.864	289.067	495.82	658.861
78.683	15416.7	16443.1	17884.6	17578.1		78.683	588.892	318.547	512.056	643.346
78.796	15204	16351	17940.6	17550.4		78.796	704.208	379.804	575.687	566.332
78.91	15332	16662.6	17846.3	17757.5		78.91	768.739	492.08	651.584	464.208
79.024	15301.5	16221	17427.7	17507.7		79.024	781.088	659.035	686.006	367.06
79.138	15345.1	16329.8	17640.2	17550.8		79.138	758.444	860.049	639.868	285.554
79.252	15102.6	16161.2	17326.9	17435.9		79.252	718.923	1054.89	513.98	215.454
79.365	15003.4	16260.7	17561.6	17301.4		79.365	669.895	1197.68	349.784	152.924
79.479	15128.9	16033.4	17681.7	17451.3		79.479	607.818	1253.78	205.917	110.136
79.593	15053.6	15652.1	17470.4	17361.8		79.593	525.025	1212.55	150.19	104.701
79.707	14900.4	15899.8	17376.2	17510.3		79.707	417.615	1090.57	151.913	138.445
79.821	14879.4	15859	17420.2	17313.8		79.821	291.416	922.429	206.715	235.91
79.934	14897.1	15773.5	17533.3	17294.6		79.934	165.031	743.1	318.516	366.812
80.048	14815.7	15622.5	17315.3	17445.9		80.048	111.996	573.274	434.286	492.146
80.162	14883.4	15847.7	17276.2	16878.6		80.162	97.176	417.532	526.115	569.323
80.276	14813.4	15489.3	17163.8	17331		80.276	114.098	275.202	579.437	569.605
80.39	15079.9	15472.6	17092	16923.8		80.39	193.595	153.088	595.721	492.284
80.503	14693.2	15595.1	17294.6	16696.7		80.503	369.415	103.516	587.825	368.801
80.617	14547.1	15807.8	17010.4	17027.5		80.617	565.56	91.745	569.534	252.525
80.731	14800.2	15509.9	17074.7	17157.3		80.731	746.601	101.289	546.203	196.488
80.845	14620.3	15541.4	17029.4	16950.7		80.845	883.387	135.008	513.707	229.31
80.959	14523	15304.3	16813.2	16907.3		80.959	954.259	238.122	466.81	342.527
81.072	14275.4	15514	16982.5	16969.8		81.072	945.04	355.273	409.205	495.834
81.186	14365.4	15580.5	16775.6	16658.8		81.186	851.664	473.035	356.741	635.84
81.3	14370.2	15265	16899.6	16705.8		81.3	684.65	575.396	330.047	716.796
81.414	14102.7	15308	16842	16719.2		81.414	473.022	643.254	341.268	714.415
81.527	14282.7	15262.8	16739.2	16366.4		81.527	264.311	663.811	384.987	629.913
81.641	14114.5	15055.9	16948.9	16517.1		81.641	131.917	643.189	440.408	486.848
81.755	14111.5	14936.7	16448.6	16518.6		81.755	120.008	608.517	484.211	323.74
81.869	14351.3	15262.2	16558.5	16321.3		81.869	200.911	594.07	503.965	183.186
81.983	14354.9	15258.6	16630.4	16447.9		81.983	435.53	619.887	501.396	106.253
82.096	14171.6	14820.3	16622.2	16502.2		82.096	722.144	678.951	483.914	98.712
82.21	13958	14981.5	16547.6	16563.8		82.21	968.663	742.332	454.019	127.135
82.324	13844	14768	16447.2	16283.3		82.324	1101.23	777.005	407.957	199.637
82.438	13670.7	14975.3	16148.1	16279.9		82.438	1096.7	763.534	343.802	270.537
82.552	13660	14554.2	16374.5	16151		82.552	987.172	702.684	267.59	320.027
82.665	13832.8	14593.7	16612	16191.1		82.665	835.834	610.458	188.865	342.691
82.779	13633.3	14900.1	16271.7	16468.9		82.779	701.648	507.56	143.636	341.047
82.893	13701.1	14422.6	16236.4	16044.3		82.893	614.66	410.991	113.281	318.232
83.007	13478.5	14689.5	16264.8	15905.5		83.007	571.739	332.466	80.945	276.936
83.121	13454.3	14541.3	15955.4	16043		83.121	548.342	282.101	53.722	223.565
83.234	13624.4	14358.7	16363.6	16189.4		83.234	515.146	271.278	45.758	170.847
83.348	13407	14519.3	16426.5	15900.4		83.348	452.254	308.282	70.462	135.361
83.462	13244	14553.1	16175.6	15997.3		83.462	358.581	387.917	130.686	131.913
83.576	13282.1	14566.8	16215.8	15948.7		83.576	255.292	484.097	306.634	169.042
83.69	13335.8	14206.4	16310.8	15874.6		83.69	180.104	555.409	550.29	246.781
83.803	13212.9	14380	15914.9	16053.4		83.803	172.092	564.607	757.142	355.223
83.917	13448.8	14008.2	15676.2	15702.2		83.917	253.286	500.397	903.712	474.392
84.031	13224.5	14336.6	16207	15925		84.031	416.274	387.239	989.135	577.745
84.145	13268.6	13956.5	15958.3	15721.4		84.145	624.87	275.12	1018.12	640.716
84.259	13083.6	14162.1	15763.2	15625.6		84.259	826.173	215.226	989.24	650.728
84.372	12983.6	14239.8	15634	15326.2		84.372	968.55	235.325	900.515	611.74
84.486	13287.1	14214.4	15507.4	15630		84.486	1018.97	328.853	763.906	538.897
84.6	12566.4	13955.9	15568.1	15525.3		84.6	975.049	461.765	610.23	447.519
84.714	12744.7	14002.8	15659.7	15627.4		84.714	866.748	590.762	476.148	345.766
84.827	12773.7	13889.2	15700.6	15125		84.827	744.157	681.368	384.753	236.798
84.941	12703	13968.9	15536.2	15409.2		84.941	654.897	718.235	337.866	127.136
85.055	12860.2	13807.3	15339.4	15234.9		85.055	622.506	706.736	325.763	71.972
85.169	12559	13647.8	15240	15426.3		85.169	638.62	668.34	341.684	39.596
85.283	12664.7	13672.4	15732.7	15344.1		85.283	673.211	631.895	386.411	30.827
85.396	12519.9	13677.8	15277.2	15278.5		85.396	694.833	622.102	460.533	49.226
85.51	12359.6	13807.1	15397.9	15302.8		85.51	687.307	648.721	554.932	95.714
85.624	12429.7	13472.7	15160	15236.4		85.624	654.13	701.385	649.417	224.772
85.738	12334.6	13498.7	15340.3	15119.8		85.738	611.276	752.787	719.633	419.862
85.852	12406.2	13566.9	15096.8	15368.6		85.852	575.556	769.531	745.751	641.766
85.965	12221.8	13321.3	15092.3	15187.3		85.965	555.326	726.512	718.487	848.474
86.079	12087.7	13467.6	15143.8	15023.9		86.079	546.795	619.988	641.875	985.282
86.193	12355.6	13058.7	14778.3	15005.6		86.193	536.389	472.565	532.945	1007.07
86.307	12254.1	13025.6	14988.6	14679.6		86.307	508.856	326.2	416.583	903.947
86.421	11744.4	13446.2	14957.6	14673		86.421	458.143	224.928	315.391	713.057
86.534	12176.4	13331.7	14774.6	14437		86.534	395.034	197.003	239.216	504.697
86.648	11888.2	12989.3	15137	14691.7		86.648	345.16	245	181.876	347.242
86.762	11987.2	13126.2	14657.7	14776.4		86.762	335.763	346.156	150.216	271.258
86.876	11857.9	13160.2	14688.7	14866.6		86.876	378.059	460.031	128.39	256.636
86.99	12020.4	13198.5	14808.7	14638.5		86.99	456.75	540.639	105.491	251.88
87.103	11889	12991	14837.3	14362.3		87.103	534.701	553.597	88.249	211.573
87.217	11891.6	12898	14546.5	14285.3		87.217	571.724	493.329	86.563	125.807
87.331	11532.2	12559.3	14796.6	14474.2		87.331	545.862	390.517	110.25	67.883
87.445	11582.8	13016.3	14710.7	14554		87.445	464.154	301.325	171.639	30.455
87.558	11723	12766.6	14682.3	14374		87.558	357.023	281.388	411.827	25.089
87.672	11508.5	12794.3	14581.9	14432.1		87.672	262.357	359.298	710.835	54.002
87.786	11551	12861.6	14609.8	14353.3		87.786	210.714	523.938	1008.86	103.044
87.9	11670.5	12894.7	14843.4	14701.5		87.9	218.449	730.09	1227.37	182.662
88.014	11364.9	12504.1	14258.9	14194.1		88.014	287.047	916.252	1298.61	223.934
88.127	11477.4	12589.8	14134.3	14315.1		88.127	403.156	1025.74	1198.57	200.256
88.241	11498.6	12717.8	14060.4	14011.2		88.241	538.641	1025.19	962.401	130.213
88.355	11461	12302.8	14146.1	14118.1		88.355	655.71	916.154	669.867	84.826
88.469	11415.2	12174.2	14091.9	14295.3		88.469	720.112	735.237	409.757	67.522
88.583	11088.1	12192.4	14131.3	14278.3		88.583	717.353	540.221	245.864	81.238
88.696	11077.5	12314.3	14167.1	14103.1		88.696	660.424	387.289	202.946	131.125
88.81	11123.1	12415.3	14029.7	14124.2		88.81	582.683	311.629	272.794	241.898
88.924	11149.7	12151.6	13871.4	14199.8		88.924	520.762	320.943	427.174	354.697
89.038	11019.2	12046.3	14171.4	13999.4		89.038	499.445	401.106	625.007	454.034
89.152	11134.8	12228.5	13936.6	13883.2		89.152	525.096	525.352	814.695	537.248
89.265	10766.5	12161.7	13871	13827.2		89.265	585.352	660.623	940.986	605.603
89.379	10836.2	12100	13911.6	14179.8		89.379	651.041	772.71	962.17	653.576
89.493	11171.1	11857.4	13489.7	13639.1		89.493	682.551	833.981	870.328	666.024
89.607	10858.1	11993.9	13472.9	13888.5		89.607	645.807	832.734	699.606	626.755
89.721	10634.9	11707.2	13664.1	13490.6		89.721	534.435	778.525	512.586	532.44
89.834	10248	11795	13480.6	13656.4		89.834	382.66	698.279	371.012	401.444
89.948	10850.2	11675.1	13651.8	13422.5		89.948	254.811	623.69	308.69	270.484
90.062	10562	11708.9	13466.8	13613.2		90.062	214.031	576.099	322.872	180.731
90.176	10446.7	11646.4	13605.7	13477.9		90.176	290.866	556.509	386.853	161.458
90.29	10992.9	11559.2	13362.3	13620.2		90.29	472.077	546.757	471.377	218.585
90.403	10535.1	11750.9	13198.5	13468.3		90.403	712.926	521.623	558.878	332.634
90.517	10145.8	11366.8	13469.3	13304		90.517	958.06	465.318	642.508	465.978
90.631	10515.9	11258.8	13332.7	13816.3		90.631	1155.41	381.553	714.854	577.497
90.745	10417.6	11504.1	13252.8	13095.6		90.745	1261.3	290.254	758.67	638.955
90.858	10393.2	11293.1	13030	13204.2		90.858	1246.78	213.772	747.826	645.186
90.972	9947.52	11404.7	13145.7	13009.5		90.972	1109.62	163.475	660.129	611.474
91.086	9795.99	11364.8	13114.7	13304.4		91.086	883.408	136.906	495.677	559.901
91.2	9948.67	11159.8	12868.8	12990.2		91.2	629.466	126.882	291.425	504.57
91.314	9975.31	11387.7	12787.4	13197.2		91.314	411.685	133.668	147.203	446.52
91.427	9899.84	11052	12960.3	12818.4		91.427	269.579	169.507	127.876	380.15
91.541	9926.34	11206.2	12973.9	12834.1		91.541	208.128	250.427	188.808	303.909
91.655	9839.71	11228.5	13270.2	12967.5		91.655	207.973	381.71	477.123	226.619
91.769	9641.27	11146.8	12868	12857.2		91.769	243.459	548.41	852.885	166.154
91.883	9841	11104.8	12534.2	12717.9		91.883	293.401	718.874	1195.38	142.747
91.996	9781.59	10765.8	12661	12802.7		91.996	340.807	858.446	1392.12	170.131
92.11	9628.91	10985.9	12619.8	12847.2		92.11	370.265	943.015	1383.09	247.36
92.224	9650.28	10895.7	12359.2	12839.3		92.224	371.618	964.026	1181.87	356.116
92.338	9432.33	10601.3	12152.3	12587.6		92.338	348.738	925.292	870.298	467.242
92.452	9506.42	10676.4	12176.5	12683.7		92.452	323.316	837.852	568.262	554.646
92.565	9601.12	10718.6	12713.3	12332.6		92.565	325.939	718.397	385.024	606.536
92.679	9450.89	10486.1	12372.8	12547.9		92.679	377.481	591.484	369.018	623.923
92.793	9411.12	10495.6	12285.2	12398.2		92.793	472.883	490.15	483.811	607.807
92.907	9535.15	10487.6	12468.6	12671.7		92.907	579.322	449.329	630.515	549.266
93.021	9265.92	10491.3	11994.8	12148.9		93.021	651.839	490.771	708.985	436.551
93.134	9191.86	10565.9	11746.4	12008.6		93.134	657.95	606.901	679.63	276.378
93.248	9019.77	10475.5	11920.6	12107.4		93.248	595.629	755.611	583.206	111.503
93.362	9138.08	10217	12332.1	12310.6		93.362	493.057	873.432	504.643	55.769
93.476	9223.32	10187.8	12084.1	12442		93.476	391.645	902.639	508.901	55.904
93.589	9076.73	10138.9	11936.8	12103.9		93.589	325.261	817.667	596.547	118.083
93.703	8985.04	9991.44	11899.4	12514.9		93.703	309.607	636.697	708.001	308.891
93.817	8931.73	9975.97	11636.7	11974.3		93.817	344.151	413.113	766.061	494.229
93.931	9076.23	10082.9	11791.4	11915.3		93.931	418.772	212.204	721.671	604.794
94.045	8927.83	9974.77	11691.1	11954.7		94.045	517.456	109.745	575.201	610.043
94.158	8861.51	10080.1	11571.3	11820		94.158	618.986	96.437	369.206	523.652
94.272	8708.12	10045.1	11499.1	11866.2		94.272	699.168	110.495	165.227	386.115
94.386	8852	9883.28	11729.1	11872.4		94.386	737.488	159.741	109.697	240.185
94.5	8597.02	9824.43	11727.1	11792.4		94.5	725.574	226.112	85.58	114.589
94.614	8485.31	9906.86	11543.3	11766.9		94.614	672.02	258.6	87.217	67.212
94.727	8588.09	9767.22	11546.4	11643.7		94.727	599.516	249.949	100.449	37.79
94.841	8567.84	9741.98	11406.6	11941		94.841	534.77	208.48	109.07	24.553
Uba1SCCH_WT_E.coli		Top				Uba1SCCH_WT_E.coli		Bottom
Temperature	buffer	InsP3	InsP5	InsP6		Temperature	buffer	InsP3	InsP5	InsP6
19.938	2665.81	2851.23	4518.25	5466.04		19.938	440.944	243.67	277.288	629.892
20.051	2626.92	3159.06	4521.15	5248.37		20.051	411.636	232.193	277.663	597.785
20.165	2423.17	2932.75	4229.4	5320.55		20.165	379.73	215.127	298.345	569.874
20.279	2778.19	2892.56	4596.59	5341.37		20.279	351.582	192.741	336.603	541.527
20.393	2621.51	2976.2	4757.11	5088.22		20.393	332.92	165.812	382.578	508.107
20.507	2426.7	2861.57	4493.23	5542.33		20.507	333.717	138.985	422.896	467.383
20.62	2596.48	2931.33	4639.62	5159.54		20.62	352.743	118.721	445.754	420.216
20.734	2554.72	2964.76	4567.09	5200.72		20.734	378.05	111.276	444.739	369.34
20.848	2673.4	3005.69	4500.03	5043.15		20.848	402.111	119.636	419.934	317.827
20.962	2598.34	2796.66	4481.53	5255.03		20.962	414.842	140.517	376.649	268.786
21.076	2455.45	2946.84	4347.22	5059.61		21.076	408.559	164.932	323.18	228.602
21.19	2712.15	3011.52	4364.22	5061.05		21.19	382.174	183.016	268.549	205.712
21.303	2530.52	3061.82	4348.26	5156.82		21.303	340.826	189.746	219.381	208.374
21.417	2449.99	3029.92	4336.38	5196.41		21.417	295.571	188.231	179.968	238.561
21.531	2474.22	2991.94	4203.36	4930.64		21.531	267.034	184.954	154.17	286.994
21.645	2481.3	2864.78	4379.98	4981.99		21.645	260.507	184.785	140.857	334.305
21.759	2390.83	2884.91	4204.84	5349.28		21.759	268.22	187.5	138.933	359.709
[truncated: 642 more rows]

## Sheet: Supplementary Figure 8b
Supplementary Figure 8b
Uba6FL_WT_E.coli		Top				Uba6FL_WT_E.coli		Bottom
Temperature	buffer	InsP3	InsP5	InsP6		Temperature	buffer	InsP3	InsP5	InsP6
19.858	70329.2	15050.1	17505.1	12483.5		19.858	13.796	398.08	646.933	-41.234
19.972	71006.9	14764.1	17569.8	12509.2		19.972	95.558	366.079	614.986	-56.263
20.086	71247.1	15213.4	17582.8	12407.4		20.086	210.094	351.883	571.011	-53.345
20.201	71241.9	15076.6	17397.6	12432.9		20.201	354.203	343.774	502.755	-22.703
20.315	71126	14991.8	17139.6	12981.8		20.315	509.893	325.362	401.967	36.601
20.43	71782.6	15213.8	17190.6	12332.3		20.43	650.879	283.304	271.351	113.435
20.544	71182.8	15253.9	17283.1	12469.7		20.544	753.327	212.99	134.456	189.879
20.659	71375.9	14843.8	17363	12851.1		20.659	805.139	119.467	22.971	240.253
20.773	71019.2	14977.1	17119.8	12714.3		20.773	808.144	14.877	-43.523	248.373
20.888	70937	14729.6	16962	12541.6		20.888	773.668	-84.772	-47.301	214.344
21.002	70857	14777.8	17103.6	12809.9		21.002	714.626	-162.703	11.114	153.828
21.116	70738.3	14956.2	17018.1	12550.5		21.116	639.291	-201.452	114.729	93.206
21.231	70636	14752.8	17152.4	12402.9		21.231	550.938	-203.517	245.069	53.108
21.345	70373.4	14619.7	17411.2	12446		21.345	452.957	-176.791	380.357	43.595
21.46	70525.6	14943.3	17424.1	12522.3		21.46	355.451	-129.749	494.107	62.604
21.574	70432.3	14755.2	17224.8	12328.2		21.574	275.752	-88.073	574.925	98.713
21.689	70273.4	14946.8	17094.9	12599.6		21.689	231.214	-67.927	617.369	138.487
21.803	70302.9	15049.8	17232.1	12621		21.803	228.387	-73.667	621.657	171.917
21.918	70008.5	14904.8	17214.7	12573.1		21.918	257.614	-96.388	593.276	189.405
22.032	69848.6	14779.5	17085.7	12616.2		22.032	296.953	-117.741	540.72	185.2
22.147	70553.6	14845.3	16866	12343.7		22.147	322.511	-117.299	472.122	156.435
22.261	70247.4	14936.6	16787.1	12421.9		22.261	317.254	-81.636	393.604	108.025
22.375	70132.5	14702.9	16893.7	12656.8		22.375	274.758	-11.949	311.295	52.893
22.49	69850.8	14957.4	16714.5	12608.1		22.49	198.258	74.037	234.758	6.586
22.604	70184.9	14736.2	16774.5	12268.2		22.604	98.414	148.664	178.461	-17.64
22.719	69840.3	14991.5	16629.8	12208.8		22.719	-8.658	187.348	157.693	-16.345
22.833	69938.4	14995.8	16750.9	12497.1		22.833	-104.932	180.72	174.523	5.198
22.948	69806.4	15072.5	16330.4	12467.4		22.948	-174.991	138.05	232.039	40.242
23.062	69815.3	14649.7	16771.7	12579.8		23.062	-210.832	79.846	319.582	86.683
23.177	69703.5	14726.2	16697.7	12679.3		23.177	-214.277	25.357	420.854	146.695
23.291	69881.4	14616	16819.8	12198.7		23.291	-196.307	-16.011	519.87	219.994
23.406	70030.5	14744.4	16374.9	12625.2		23.406	-174.251	-44.313	600.262	290.822
23.52	69885.3	14597.5	16923.6	12388.6		23.52	-167.054	-62.234	644.753	336.162
23.634	69805.4	15006.1	16216.4	12639.9		23.634	-189.322	-69.58	637.465	333.821
23.749	70072.4	14529	16635.9	12610.2		23.749	-246.215	-63.931	570.442	275.409
23.863	70107.2	14724.1	16577.1	12410.6		23.863	-331.407	-45.734	450.531	173.326
23.978	69822.3	14474.7	16123.9	12390.1		23.978	-430.131	-21.5	300.863	60.778
24.092	69787.6	14796.3	16258.6	12156		24.092	-525.5	-1.761	157.059	-30.066
24.207	69930	14899.1	16065	12160.2		24.207	-604.336	4.37	54.881	-75.805
24.321	70098.2	14803.2	15883.5	12299.3		24.321	-660.057	-6.703	-1.29	-66.262
24.436	69858.6	14260.3	16145.7	12336.6		24.436	-692.405	-32.335	-8.314	-6.576
24.55	70139	14833.4	16201.4	12332.1		24.55	-706.751	-65.591	27.223	88.096
24.665	70194.2	14798.2	16320.1	12612.8		24.665	-714.511	-98.397	93.887	202.165
24.779	70292.8	14541.2	16112.4	12396.7		24.779	-733.76	-125.287	178.281	314.982
24.893	70124.2	14516.9	16124.3	12385.5		24.893	-786.19	-146.158	275.61	404.472
25.008	70491.9	14579.2	16206.1	12546.7		25.008	-888.822	-165.438	362.622	452.051
25.122	70406.9	14731.5	16499.8	12447.3		25.122	-1042.56	-185.617	427.248	444.629
25.237	70567.2	14762.4	15909.6	12072.7		25.237	-1226.15	-202.881	463.293	381.997
25.351	70645.1	14579.3	16362.2	12611.9		25.351	-1400.87	-208.17	469.451	282.001
25.466	70353.1	14581.1	15812.6	12229.5		25.466	-1526.05	-186.557	448.056	176.504
25.58	70422.8	14744.3	16072.8	11872.6		25.58	-1575.94	-119.197	405.498	99.039
25.695	71097.4	14471.8	16035.8	11923.4		25.695	-1549.09	-10.555	354.016	63.926
25.809	71246.1	14875.5	15824.4	12085.4		25.809	-1466.39	115.161	311.54	62.858
25.924	71211.1	14782.7	15879.7	12333.6		25.924	-1360.62	221.778	296.266	75.9
26.038	71606.5	14772.4	15704.5	12362.5		26.038	-1264.49	273.771	317.355	83.976
26.152	71781.6	14734.5	15679.6	12171.1		26.152	-1201.43	252.327	367.826	79.651
26.267	71854.1	14857.4	15916.7	11892.8		26.267	-1182.14	164.737	425.785	67.655
26.381	71652	14341.1	15980.7	12254.8		26.381	-1205.74	41.323	464.658	57.674
26.496	72085.4	14212.1	15606.5	12107.9		26.496	-1262.79	-78.697	466.547	56.754
26.61	72216.9	14586.1	15712.7	12171.5		26.61	-1338.79	-163.868	430.637	66.403
26.725	72099.8	14507.5	15523.2	12189.4		26.725	-1417.79	-197.497	371.884	84.391
26.839	72265.9	14544.9	15400.6	12157.6		26.839	-1486.63	-192.198	311.52	107.883
26.954	72691.4	14622.1	15399.1	12129.3		26.954	-1538.25	-162.306	265.254	135.21
27.068	72619.4	14422.7	15670.2	12153.5		27.068	-1573	-124.042	235.996	166.135
27.183	73061.3	14810.4	15483.2	12231.5		27.183	-1595.97	-94.784	214.203	196.485
27.297	72960.3	14605.6	15156.7	12016.7		27.297	-1612.63	-79.251	185.125	220.545
27.411	73245.3	14320.3	15805.1	12187.8		27.411	-1625.75	-71.791	143.389	230.755
27.526	73486.4	14569.6	15196.8	12065.8		27.526	-1634.73	-62.151	88.57	221.658
27.64	73479.9	14601.4	15156.9	12143		27.64	-1637.19	-44.04	35.318	195.455
27.755	73809.3	14578.7	15473.2	11895.8		27.755	-1630.85	-20.458	5.496	165.062
27.869	74153.8	14833.3	15459.3	11916.6		27.869	-1615.1	-2.218	18.143	150.121
27.984	73788.3	14193.1	15337	11900.9		27.984	-1592.62	-1.481	79.603	165.83
28.098	74437.7	14475.1	15550.1	12346.2		28.098	-1570.08	-25.591	178.34	210.842
28.213	74502.4	14706.3	15592.8	12060.9		28.213	-1557	-74.863	298.893	263.732
28.327	74662.8	14343.5	15423.7	11974.3		28.327	-1561.45	-143.677	394.024	292.801
28.442	74585.6	14421.8	15067	11984.1		28.442	-1584.3	-216.01	433.406	274.486
28.556	74785.9	14497.7	15442.3	11487.5		28.556	-1616.06	-282.336	407.497	208.084
28.67	75023.2	14695	14818.2	11850.9		28.67	-1639.22	-339.528	331.042	117.119
28.785	75191.8	14439.8	15029.6	11904.4		28.785	-1635.31	-383.414	236.177	36.093
28.899	75245.9	14509.2	15097.7	11981.6		28.899	-1591.85	-414.704	160.142	-17.956
29.014	75469.3	14945.4	15499.4	12219.7		29.014	-1505.48	-436.225	123.617	-43.73
29.128	75501.1	14892.9	15304.8	12085.2		29.128	-1381.22	-447.995	123.248	-54.776
29.243	75437.1	14675.7	15264.6	11726.5		29.243	-1229.45	-444.18	146.383	-65.3
29.357	75275.5	14459.4	15093	11995.9		29.357	-1064.57	-415.542	174.56	-77.933
29.472	75952.6	14301.5	15069.7	11962.4		29.472	-904.649	-356.629	193.123	-82.296
29.586	76094	14707.5	15137.5	11801.7		29.586	-769.689	-272.975	192.794	-64.115
29.701	75767	14800.7	15109.4	11728.1		29.701	-676.36	-182.725	176.605	-16.907
29.815	75851	14785.3	15150.3	11995.6		29.815	-630.217	-99.439	158.928	52.078
29.929	76326	15267	15110.1	11847.8		29.929	-620.37	-62.666	156.574	124.693
30.044	76067.9	14978.5	15207.5	12263.2		30.044	-622.12	-83.344	183.897	182.815
30.158	76305.7	14578.1	15052.4	11985.2		30.158	-607.521	-150.786	249.143	208.446
30.273	76146.2	15128.4	14902.9	12166.3		30.273	-557.963	-228.516	332.237	198.5
30.387	76095.2	14903.2	14973.6	12048.2		30.387	-471.358	-289.971	403.245	163.351
30.502	76308.9	14612.9	15135.1	12006.7		30.502	-359.411	-318.328	433.269	122.844
30.616	76413.8	14674.6	15270.6	11898.6		30.616	-238.426	-308.207	408.883	97.75
30.731	76715.3	14839.1	14978.5	12053.8		30.731	-120.402	-269.421	338.754	98.089
30.845	76463	14968.5	14947.4	11762.1		30.845	-9.589	-219.855	248.675	122.142
30.96	76619.5	14672.2	14971.7	11906.6		30.96	95.073	-176.627	169.508	157.788
31.074	76493.7	15424	14478.2	11908		31.074	194.374	-148.384	121.617	186.896
31.188	76567.8	14829.7	14907.7	12174.3		31.188	283.49	-151.213	98.745	196.616
31.303	76670.2	14835.4	14583.8	12069.4		31.303	350.361	-188.951	89.935	184.777
31.417	76360.5	14988	14838.8	11730		31.417	379.37	-255.49	84.657	158.119
31.532	76596.7	15138.3	15101.8	11815.2		31.532	360.713	-349.699	83.084	128.448
31.646	76312.5	14883.6	14607.5	11961		31.646	301.193	-457.914	96.984	108.837
31.761	76626.7	14867.7	14637.3	11942.7		31.761	227.997	-560.746	140.298	106.46
31.875	76104.4	14936.3	14836.5	11775.3		31.875	180.502	-640.804	219.781	121.897
31.99	76008.2	14983.7	14550.9	11694.3		31.99	191.073	-691.056	323.722	146.05
32.104	76069.2	15110.6	15064.4	11982.1		32.104	267.49	-717.869	414.937	161.316
32.219	76195.1	14929.5	14662.1	11926.5		32.219	387.386	-735.926	460.048	151.197
32.333	76374.5	15730	15020.2	12037.5		32.333	510.372	-757.945	439.686	112.245
32.447	76394.5	15392.5	14643.7	11654.1		32.447	599.541	-786.5	355.572	55.411
32.562	76072.9	15034.8	14195	11710.4		32.562	639.414	-813.845	227.474	-2.096
32.676	75958.5	15600.3	14619.7	11661.3		32.676	641.078	-829.307	94.425	-42.318
32.791	75809	15504.4	14415.7	11940.4		32.791	633.015	-828.186	-21.643	-53.846
32.905	75730.4	15688.1	14517.2	11822.5		32.905	645.293	-816.091	-104.56	-33.446
33.02	75730.6	15961.1	14284	11783		33.02	696.733	-807.021	-143.021	15.042
33.134	75505.8	15634.2	14515.2	11986.6		33.134	791.143	-817.645	-137.171	81.608
33.249	76005.1	16197	14591.5	11747		33.249	921.527	-860.895	-97.771	151.698
33.363	75487.4	15716.2	14748.1	12110.1		33.363	1088.9	-940.511	-41.54	207.716
33.478	75347.6	16226	14629	11840.7		33.478	1270.56	-1048.03	15.827	231.022
33.592	75339.4	16145	14522.2	11916		33.592	1444.82	-1164.38	65.302	216.179
33.706	75227.7	16155.6	14733.5	11891.3		33.706	1590.43	-1267.33	105.77	171.468
33.821	75257.4	16125.5	14690.8	11561.1		33.821	1687.25	-1341.84	140.485	114.959
33.935	74884.6	16462.7	14271.3	11806.8		33.935	1723.48	-1386.37	171.511	63.121
34.05	74436.4	16960.8	14852.3	11484		34.05	1701.08	-1409.56	197.526	19.066
34.164	74540.3	17079.3	14566.8	12091.9		34.164	1635.72	-1420.11	210.435	-21.497
34.279	74269.8	16742.4	14590.1	11838.5		34.279	1551.83	-1418.87	201.916	-63.345
34.393	73811.3	16964.2	14561.9	11825.7		34.393	1475.52	-1400.93	171.26	-102.311
34.508	73892.4	17397.5	14392.5	11572.2		34.508	1429.39	-1365.84	124.466	-123.955
34.622	73823.6	17512.8	14350	11652.5		34.622	1430	-1326.38	66.281	-112.123
34.737	73643.9	17712.7	14568.9	12057.5		34.737	1487.3	-1307.42	5.194	-60.636
34.851	73341.8	17948.2	14613.8	11976.8		34.851	1602.74	-1334.85	-48.579	20.955
34.965	73304.1	17778.6	14274.1	11855.9		34.965	1765.38	-1422.19	-84.013	111.322
35.08	73170.4	17918.2	14308.4	12243		35.08	1949.99	-1563.65	-93.092	190.002
35.194	73280	17945.2	14758.4	11769.2		35.194	2120.98	-1736.89	-76.09	236.776
35.309	72633.4	18405.7	14486.2	11707.5		35.309	2242.66	-1912.6	-43.903	242.819
35.423	72525.6	18377.9	14724.8	12004.2		35.423	2292.27	-2065.2	-13.974	208.849
35.538	72230.3	18765.7	14492.8	11782.3		35.538	2269.07	-2180.34	-1.428	142.316
35.652	71798	19013.7	14691.5	11791.1		35.652	2195.33	-2257.24	-11.25	60.65
35.767	71715	19397.3	14424.8	11670.3		35.767	2108.47	-2306.01	-36.877	-20.192
35.881	71253.4	19548.7	14278.8	11658.9		35.881	2046.91	-2341.31	-65.55	-81.453
35.996	71285.6	19770.2	14774.5	11821.5		35.996	2036.46	-2375.12	-85.907	-108.946
36.11	71143.1	20229.9	14827.3	11945.4		36.11	2083.23	-2412.27	-92.515	-98.046
36.224	71038.3	20065.3	14357.4	12042.5		36.224	2175.56	-2451.32	-85.901	-53.558
36.339	70725.9	20572.4	14691.6	11792.6		36.339	2292.31	-2490.03	-70.431	13.691
36.453	70367	21126.7	14531.4	11875.5		36.453	2410.99	-2531.39	-52.509	90.361
36.568	70040.6	21075.7	15012.7	11969.9		36.568	2511.78	-2585.36	-39.024	164.144
36.682	70184.4	21488.3	14503.6	12087.8		36.682	2578.95	-2664.68	-34.889	222.404
36.797	69795.8	21646.6	14618.7	11926.5		36.797	2603.02	-2777.01	-40.609	255.178
36.911	69200.4	22088.5	14707.9	11607.1		36.911	2584.23	-2918.86	-52.338	262.608
37.026	68969.2	22060.3	14549.9	11874.3		37.026	2534.15	-3075.71	-65.305	251.473
37.14	68827.8	22637.5	14838.4	11726		37.14	2472.67	-3228.71	-77.797	229.339
37.255	68672.2	22984.3	14700.5	11774.4		37.255	2421.19	-3364.31	-91.814	198.772
37.369	68302.1	23448	14856.1	11944.2		37.369	2395.34	-3480.52	-109.672	156.98
37.483	67978.8	24061.3	14598.2	11778.3		37.483	2400.21	-3586.22	-129.99	102.877
37.598	67928.9	24048.8	14565.5	11415.5		37.598	2428.76	-3694.71	-147.539	40.807
37.712	67811.5	24492.5	15012.7	11749		37.712	2464.57	-3816.43	-157.556	-18.73
37.827	67302.8	25000.9	14726	11801.2		37.827	2488.69	-3954.65	-160.732	-60.74
37.941	67248.9	25612.9	14989.3	11744.4		37.941	2488.5	-4104.7	-164.209	-73.757
38.056	66617.1	25862.4	14813.6	11944.4		38.056	2463.54	-4255.01	-177.464	-54.773
38.17	66609.5	26344.3	14880.7	11668.7		38.17	2424.93	-4389.75	-206.476	-10.62
38.285	66286.1	26675.1	14766	11909.4		38.285	2388.5	-4493.78	-250.719	43.701
38.399	66100.3	27774.7	14935.8	11961.1		38.399	2366.34	-4559.5	-304.548	89.185
38.514	65892.6	27983.3	15098.2	12012		38.514	2362.29	-4591.74	-360.735	109.15
38.628	65727	28615.6	14863	11551.2		38.628	2372.29	-4607.52	-412.958	95.8
38.742	65280.7	28890.4	15179.9	11669.2		38.742	2387.85	-4630.23	-455.983	53.697
38.857	65045.7	29647.8	15071.7	11890.6		38.857	2399.75	-4681.14	-485.405	-2.381
38.971	65060.4	30153.8	15176.5	11792.6		38.971	2400.89	-4772.08	-499.19	-54.082
39.086	64639.8	30439.4	15277.1	11693.4		39.086	2388.39	-4901.69	-500.786	-87.265
39.2	64242.6	31035.6	15390.4	11964.4		39.2	2364.94	-5056	-500.4	-97.275
39.315	63946	31825.6	15708.7	11902.1		39.315	2337.01	-5213.1	-511.215	-89.941
39.429	63990.6	32410.6	15219.3	11901.9		39.429	2310.68	-5350.31	-541.734	-78.161
39.544	63883	32737.3	15355.3	12075.9		39.544	2287.71	-5451.63	-590.162	-75.47
39.658	63289.9	33683.1	15486.4	11740.1		39.658	2265.08	-5512.95	-646.027	-89.599
39.772	63139.5	34382	15691.1	11826		39.772	2238.23	-5542.7	-698.013	-119.27
39.887	62930.1	34736.8	16125.9	11921.4		39.887	2204.29	-5557.43	-741.076	-155.583
40.001	62814.6	35669.2	15751.9	12176		40.001	2163.57	-5573.5	-776.87	-186.619
40.116	62551.8	35832.6	15627.3	11931.8		40.116	2118.87	-5599.31	-808.361	-202.877
40.23	62241.6	36692.5	16113.5	11747.3		40.23	2074.5	-5632.05	-834.635	-201.48
40.345	61907.5	37587.9	16503.3	12430.4		40.345	2035.1	-5661.13	-850.746	-187.93
40.459	61960	37832.9	16032.4	12190.2		40.459	2004.3	-5675.49	-852.238	-173.579
40.574	61875.7	38788.1	16206.4	12201.5		40.574	1983.64	-5670.14	-840.611	-168.878
40.688	61293.5	39525.8	16721.6	11819.8		40.688	1973.06	-5648.17	-825.948	-176.104
40.803	61190.6	39862.2	16750.7	12180.8		40.803	1971.62	-5618.05	-824.39	-187.792
40.917	61065.5	40576	16644.1	12138.4		40.917	1977.14	-5588.89	-850.83	-193.516
41.031	60987.8	41253.3	16425	12581.9		41.031	1984.57	-5566.91	-910.858	-190.036
41.146	60659.1	41953.9	16842.6	12316.1		41.146	1985.59	-5553.99	-997.823	-185.869
41.26	60330.9	42433.6	16969	12178.5		41.26	1971.5	-5547.92	-1097.96	-196
41.375	60236.3	43211.5	17311.7	12165.5		41.375	1938.57	-5543.46	-1199.58	-231.337
41.489	59967.2	43509.1	17271	12440.7		41.489	1891.49	-5534.15	-1298.58	-291.91
41.604	59748.5	44537.7	17386.7	12223.6		41.604	1841.57	-5514.66	-1396.29	-368.654
41.718	59531.1	45198.2	17495.9	12623.6		41.718	1800.42	-5482.32	-1493.13	-451.013
41.833	59727.8	45532	17649	12450.9		41.833	1773.15	-5436.23	-1584.98	-533.143
41.947	59181.3	46121.5	18264.9	12541.7		41.947	1755.84	-5375.26	-1665.5	-613.927
42.062	58991.7	46846.3	18203.5	12806.5		42.062	1738.27	-5297.54	-1731.47	-691.764
42.176	59047.3	47463.6	18317.7	12605.8		42.176	1709.45	-5203.38	-1785.99	-759.667
42.29	58514.3	48328.5	18767.9	12577.9		42.29	1661.93	-5098.48	-1837.58	-805.808
42.405	58645.9	48468.4	18526.3	13366.6		42.405	1593.19	-4992.94	-1896.91	-820.118
42.519	58360.7	48987	19382.9	13197.9		42.519	1504.61	-4895.19	-1972.86	-802.172
42.634	58181.3	49453.3	19334.3	13119.2		42.634	1401	-4805.61	-2068.53	-763.897
42.748	58061.5	50290.7	19292.2	13343.7		42.748	1290.74	-4715.41	-2177.95	-724.639
42.863	57913	50574.9	19512.4	13288.1		42.863	1184.82	-4611.75	-2286.34	-701.942
42.977	57693.1	51457.1	20182.9	13367.1		42.977	1093.27	-4484.55	-2376.44	-704.126
43.092	57951	51480.4	20737.6	13581.5		43.092	1019.87	-4329.81	-2438.58	-728.565
43.206	57553	52190.5	20588.3	13543.6		43.206	959.222	-4148.81	-2477.51	-765.463
43.321	57601.6	52607.4	20881.9	13585.9		43.321	904.893	-3945.73	-2510.7	-803.879
43.435	57382.5	53218.8	21191	13927.3		43.435	844.081	-3726.09	-2559.68	-837.127
43.549	57114.7	53399	21614.2	13943.4		43.549	777.043	-3495.82	-2640.7	-865.391
43.664	57285.5	53711.5	21709.1	14057		43.664	714.43	-3260.33	-2760.18	-894.928
43.778	57062	54048.9	22225.5	14004.6		43.778	669.052	-3024.29	-2914.84	-934.563
43.893	57256.5	54466.8	22213.6	14163.2		43.893	645.74	-2793.46	-3094.05	-991.299
44.007	57275.7	54778.2	23064.3	14470.8		44.007	637.078	-2577.08	-3282.33	-1067.03
44.122	56806.7	55054.2	23004	14467.4		44.122	629.374	-2387.96	-3462.61	-1157.38
44.236	56879.9	54994	23742.8	14336.2		44.236	614.111	-2238.08	-3621.07	-1253.2
44.351	56514.2	55127.1	24105.5	14827.8		44.351	594.913	-2132.49	-3752.34	-1344.25
44.465	56739.3	55618.7	24661.7	15128.4		44.465	583.008	-2065.89	-3862.39	-1424.17
44.58	57007.1	55802.6	25081.3	15011.7		44.58	584.885	-2024.35	-3966.87	-1493.72
44.694	56769.5	55888.9	25239.8	15374.1		44.694	592.405	-1990.16	-4084.68	-1559.48
44.808	56311.8	56181.7	25905.1	15480.1		44.808	584.146	-1945.38	-4229.75	-1628.03
44.923	56425.7	56425.1	26510.6	15577.4		44.923	536.64	-1873.93	-4404.76	-1699.6
45.037	56451.2	56438.6	26743.9	15701.7		45.037	437.461	-1764.05	-4599.98	-1766.52
45.152	56176.5	56858.7	27175.8	16224		45.152	292.226	-1613.15	-4798.09	-1818.71
45.266	56123	57264.4	28310	16384.2		45.266	122.674	-1432.97	-4982.83	-1852.49
45.381	56427.9	57116.1	28757.3	16715.9		45.381	-40.711	-1249.82	-5147.05	-1875.74
45.495	56165.2	57106.5	29161.7	16632.9		45.495	-168.42	-1096.67	-5294.86	-1904.87
45.61	56380.8	57233.4	29978.3	16935.6		45.61	-240.707	-999.78	-5436.29	-1955.44
45.724	56505.6	57105	30331.9	17231.8		45.724	-253.412	-967.086	-5578.36	-2033.24
45.839	56446.1	57469.9	31061.7	17092.5		45.839	-219.126	-984.455	-5719.12	-2132.42
45.953	56653.5	57408.9	31922.4	17883.8		45.953	-162.871	-1021.99	-5849.23	-2241.89
46.067	56251.2	57459.9	32512.6	18114.9		46.067	-113.535	-1047.59	-5959.51	-2354.3
46.182	56377.3	57753.1	33094	17971.7		46.182	-94.939	-1041.29	-6048.52	-2470.46
46.296	56472.4	58171.9	34107	18682.5		46.296	-119.88	-1003.73	-6124.67	-2595.49
46.411	56299.5	58153.1	34583.9	18798.6		46.411	-188.586	-953.131	-6201.08	-2729.57
46.525	56443.2	57795	35213	18873.1		46.525	-289.763	-912.294	-6287.35	-2860.98
46.64	56306.5	57737.9	35707.4	19433.3		46.64	-403.724	-893.772	-6384.37	-2968.44
46.754	56317.8	58306.9	36980.4	19923.1		46.754	-507.172	-894.254	-6486.18	-3033.03
46.869	56782.6	58461.9	37551.9	20590.8		46.869	-580.108	-900.62	-6586.44	-3052.32
46.983	56505.5	58360	38370.4	20539		46.983	-613.387	-902.224	-6683.17	-3045.95
47.098	56812	58463.8	38920.9	21059.1		47.098	-612.649	-898.653	-6776.81	-3047.17
47.212	56881.9	58480.1	39762.6	21057.5		47.212	-595.714	-898.893	-6863.64	-3085.31
47.326	56615.8	58661.5	40546.4	21340.5		47.326	-584.167	-914.46	-6931.76	-3171.05
47.441	56892.3	58695.4	41513.6	22071.6		47.441	-593.383	-952.624	-6964.75	-3294.29
47.555	56734.7	58893.5	42443.9	22406.5		47.555	-626.976	-1013.01	-6950.87	-3434.89
47.67	56985	58713.7	43534.6	22814.7		47.67	-677.74	-1087.68	-6890.1	-3577.12
47.784	57012.2	58989.6	43631.8	23378.9		47.784	-733.835	-1164.08	-6793.02	-3717.67
47.899	57105.5	59402.9	44755.8	23573.4		47.899	-785.599	-1229.78	-6673.55	-3863.42
48.013	57099.2	59419.7	45649.3	24057.8		48.013	-829.637	-1277.04	-6542.77	-4023.25
48.128	57354	59278.7	46304.3	24703.4		48.128	-868.68	-1305.26	-6408.44	-4201
48.242	57387.6	59771.7	47112.3	25176.4		48.242	-908.018	-1320.12	-6278.98	-4393.3
48.357	57299.3	59870.2	47866.9	25764.5		48.357	-950.737	-1330.73	-6164.86	-4590.89
48.471	57554.4	59851	48170.9	26208.1		48.471	-995.271	-1347.09	-6074.08	-4780.28
48.585	57425	59996.1	48961.8	26812.6		48.585	-1037.21	-1378.38	-6005.3	-4945.14
48.7	58202.2	60357.3	50009	27505.2		48.7	-1074.86	-1431.75	-5944.85	-5070.07
48.814	57719.4	60291.8	50568.3	28286.7		48.814	-1113.51	-1510.27	-5871.76	-5148.08
48.929	57925.6	60435.6	50963.5	28898.1		48.929	-1163.96	-1609.92	-5767.64	-5188.61
49.043	58023.4	60685.4	52076.5	29401.3		49.043	-1234.68	-1717.7	-5625.49	-5219.03
49.158	57921.9	60982.9	52464	29646.9		49.158	-1323.75	-1813.15	-5451.8	-5275.2
49.272	58514.1	61008.6	53087.1	30462.5		49.272	-1416.97	-1874.77	-5262.02	-5384.62
49.387	58677.7	61771.4	53422.7	30793.7		49.387	-1493.7	-1889.12	-5072.07	-5551.99
49.501	58625.5	61659.4	53994.1	31853.1		49.501	-1535.53	-1857.97	-4891.6	-5756.27
49.616	58637	61702.1	54864.4	32316.5		49.616	-1532.24	-1798.55	-4721.76	-5961.35
49.73	59179.9	61995.5	55220.3	33394.6		49.73	-1484.43	-1736.61	-4558.03	-6133.31
49.844	59254.1	62086.2	55464.3	33946.2		49.844	-1404.46	-1696.21	-4394.75	-6253.85
49.959	59396.8	62278.2	56145.2	34667		49.959	-1316.17	-1692.08	-4228.44	-6323.24
50.073	59204.5	62382.3	56594.1	35162.4		50.073	-1250.38	-1726.91	-4059.39	-6354.4
50.188	59590	62832.8	57020	36082.2		50.188	-1233.98	-1792.87	-3892.73	-6364.52
50.302	59062.2	62530.7	57618.9	37166.4		50.302	-1276.71	-1874.39	-3738.32	-6370.33
50.417	59731.4	63197.9	57736.5	37400.6		50.417	-1364.14	-1952.09	-3607.47	-6387.56
50.531	60068.7	63397.9	57853	37981		50.531	-1462.52	-2007.87	-3506.24	-6430.02
50.646	59867.2	63697.2	58628	39141		50.646	-1534.38	-2031.49	-3429.16	-6505.98
50.76	60277.8	63657	58932.5	39527.5		50.76	-1555.65	-2025.55	-3359.2	-6612.31
50.875	60524.2	64234.6	59559.3	40541.8		50.875	-1524.97	-2005.45	-3275.75	-6731.29
50.989	60605.7	64183.9	59575.9	41036.7		50.989	-1461.22	-1992.36	-3165.81	-6834.14
51.103	60441.2	64150.8	60274.9	42291.4		51.103	-1391.5	-2002.42	-3031.06	-6891.85
51.218	60620.4	64568.6	60307.1	43095		51.218	-1337.11	-2038.71	-2886.48	-6889.64
51.332	60840.9	64975	60536.1	44055.1		51.332	-1305.68	-2091.25	-2752.63	-6837.41
51.447	61235.6	65145.3	61089.7	44524.3		51.447	-1292.25	-2145.46	-2646.74	-6768.03
51.561	60952	65745.3	61350.7	44725.6		51.561	-1286.89	-2192.26	-2576.88	-6721.44
51.676	61282.3	65244.2	61130.2	45890.1		51.676	-1281.94	-2231.69	-2540.29	-6722.57
51.79	61255.1	65623.9	61857.3	46827.7		51.79	-1274.78	-2267.86	-2525.76	-6766.48
51.905	61613.2	66359.7	62215.3	47406.2		51.905	-1265.98	-2300.74	-2519.28	-6820.31
52.019	61502	66280.1	62474.7	48403.5		52.019	-1256.86	-2323.18	-2511.02	-6840.45
52.134	61812.7	66868.9	62644.3	49194.1		52.134	-1248.37	-2326.18	-2500.71	-6793.17
52.248	61721.8	66785.4	62974.8	49907.3		52.248	-1241.44	-2306.81	-2496.62	-6667.41
52.362	61966.8	67160.1	62992.4	50655		52.362	-1237.29	-2271.79	-2509.1	-6475.47
52.477	62178.7	67451.7	63437.8	51131.4		52.477	-1237.51	-2233.42	-2542.75	-6245.14
52.591	62052.2	67319.1	64108.6	52250.4		52.591	-1243.37	-2202.4	-2593.49	-6009.22
52.706	62428.5	67999.9	64010.8	52159.1		52.706	-1255.44	-2182.9	-2651.43	-5796.77
52.82	62159	68129.4	64442.1	53255.4		52.82	-1273.14	-2173.06	-2706.12	-5627.17
52.935	62861.1	68273.1	64792	53673.7		52.935	-1295.45	-2169.08	-2748.94	-5506.72
53.049	62647.9	68344.9	64969.9	54205.4		53.049	-1321.21	-2169.11	-2772.38	-5427.72
53.164	62630.3	68991.2	65534	54790.5		53.164	-1348.88	-2174.53	-2769.24	-5370.63
53.278	63061.2	68943.6	65964.2	55581.2		53.278	-1375.39	-2188.48	-2735.04	-5310.43
53.393	62963.9	69170	65999.1	56240.8		53.393	-1394.77	-2213.45	-2672.74	-5226.03
53.507	63340.6	69337.1	66255.6	56645.3		53.507	-1399.25	-2249.11	-2596	-5109.58
53.621	63549	69779.1	66734.2	57522.4		53.621	-1382.76	-2291.97	-2528.27	-4970
53.736	63287.4	70221.1	67042.1	57432.2		53.736	-1344.49	-2336.81	-2496.27	-4827.71
53.85	63805.3	69942.9	66821.6	58087.7		53.85	-1290.27	-2379.41	-2520.25	-4702.86
53.965	63656	70550.2	67207.9	58743.4		53.965	-1230.35	-2418.83	-2604.29	-4604.36
54.079	63942.5	70928.2	67688.4	59414.2		54.079	-1175.78	-2457.77	-2732.02	-4526.21
54.194	63765	71121.3	68283.3	59612.8		54.194	-1135.3	-2500.28	-2871.37	-4452.38
54.308	64107.4	70998.6	68647.2	60294.3		54.308	-1113.49	-2548.07	-2986.85	-4365.34
54.423	64220.4	71732.8	68650.9	60648.2		54.423	-1110.61	-2596.85	-3053.29	-4252.66
54.537	64095.8	71843	69459	61225.4		54.537	-1122.84	-2636.5	-3063.24	-4110.26
54.652	64205.8	72435	69549.7	61740.6		54.652	-1143.88	-2656.08	-3025.91	-3943.39
54.766	64749.2	72612	69870.2	62117.3		54.766	-1167.72	-2651.5	-2960.88	-3766.88
54.88	64590.7	72692.5	70344.4	62185.1		54.88	-1191.46	-2631.03	-2891.74	-3602.7
54.995	64629.5	73246.9	70558.6	62860.3		54.995	-1216.04	-2612.15	-2841.95	-3473.41
55.109	64715.4	73126.8	70780.8	62980		55.109	-1243.01	-2611.49	-2830.5	-3392.6
55.224	64957.8	73553.5	71027.7	63225.9		55.224	-1270.06	-2632.89	-2866.41	-3357.67
55.338	65078.4	73888.1	71338.3	64017.5		55.338	-1289.17	-2662.34	-2943.41	-3350.22
55.453	65344.9	74466.3	72004.6	64314.3		55.453	-1290.83	-2674.17	-3039.89	-3345.24
55.567	65517.3	74778.6	72325.5	64969.5		55.567	-1271.28	-2645.5	-3126.8	-3324.41
55.682	65303.1	74942.6	72960.1	64819.7		55.682	-1237.06	-2570.24	-3181.8	-3285.73
55.796	65597.6	75182.5	72991.5	65377.8		55.796	-1202.33	-2463.97	-3200.99	-3243.55
55.911	65658.2	75099.4	73663.1	66017.2		55.911	-1181.51	-2356.68	-3200.86	-3219.89
56.025	65656	75732.6	73453.4	65803		56.025	-1182.36	-2278.57	-3207.78	-3232.09
56.139	66130.6	75680.2	73934.3	66369.7		56.139	-1205.04	-2248.12	-3241.54	-3284.51
56.254	66057	76067.5	74775.2	67057.2		56.254	-1245.33	-2267.91	-3303.48	-3367.58
56.368	65999.4	76331.1	74962.3	67299.4		56.368	-1297.74	-2327.86	-3376.89	-3463.26
56.483	66180.7	76336.4	75301	67713.3		56.483	-1354.73	-2411.33	-3438.88	-3553.11
56.597	66366	76970.9	76008.3	68181.7		56.597	-1405.22	-2500.03	-3474.8	-3623.95
56.712	67004.8	77375.8	76293.3	68457.8		56.712	-1436.13	-2577.55	-3485.78	-3668.44
56.826	66668.5	77212.9	76115.7	69101.7		56.826	-1438.88	-2631.88	-3484.95	-3682.38
56.941	66819.6	77840.8	76901.7	69256.2		56.941	-1415.73	-2657.62	-3486.75	-3662.66
57.055	67156.6	78266.9	77673.6	70090		57.055	-1379.55	-2657.23	-3497.78	-3609.13
57.17	66850.6	78144.8	77689.6	70353.1		57.17	-1345.74	-2640.02	-3515.38	-3529.05
57.284	67210.9	78797	77999.9	70375.9		57.284	-1322.35	-2618.08	-3532.61	-3439.73
57.398	67472	78679.6	78621.2	70925.9		57.398	-1306.44	-2600.2	-3543.89	-3365.05
57.513	67725.9	78975.5	79051.1	71202.1		57.513	-1288.94	-2586.86	-3547.47	-3327.24
57.627	67514	79742	79279.8	71664.7		57.627	-1263.35	-2569.63	-3544.55	-3337.97
57.742	67542.5	79793.2	79925.5	72025.5		57.742	-1230.76	-2537.43	-3537.91	-3394.66
57.856	68013.1	80168.7	80111.8	72380.8		57.856	-1198.17	-2485.71	-3531.11	-3482.32
57.971	67954	80113.4	80576.4	72879		57.971	-1173.18	-2421.52	-3528.17	-3579.03
58.085	67926	80307.2	80966.2	73257.8		58.085	-1160.35	-2360.32	-3532.02	-3661.43
58.2	68312.5	80773.1	81249.6	74008		58.2	-1161.61	-2316.51	-3542.34	-3709.62
58.314	68142.1	81046.4	82061	73892		58.314	-1178.58	-2294.43	-3554.06	-3711.29
58.429	68304.7	81111.6	81932.2	74997.1		58.429	-1213.92	-2286.62	-3558.27	-3665.09
58.543	68682.5	81397.5	82657	74817.5		58.543	-1270.08	-2278.73	-3545.48	-3582.57
58.657	68480.2	81904.9	83127.6	75519		58.657	-1345.76	-2257.76	-3510.71	-3486.42
58.772	68670.3	81921.6	83560.3	75673.6		58.772	-1432.38	-2218.52	-3458.33	-3404.62
58.886	68939.8	82154.6	83797.2	75907.2		58.886	-1512.56	-2165.3	-3403.01	-3361.42
59.001	69130.8	82505.4	83817	76264.8		59.001	-1563.98	-2109.29	-3364.41	-3368.74
59.115	69662.7	82447.6	84414.5	77027.4		59.115	-1568.13	-2061.84	-3356.74	-3421.6
59.23	69352.7	82481.6	84934.2	77106.9		59.23	-1520.46	-2028.01	-3379.82	-3500.27
59.344	69644.9	83280.2	85490.4	77841		59.344	-1435.02	-2004.5	-3417.86	-3577.48
59.459	69685.5	83530.8	85463.4	77993.5		59.459	-1339.45	-1983.87	-3447.24	-3626.72
59.573	69468.2	83265.1	86440.2	78449.6		59.573	-1262.88	-1961.66	-3447.55	-3628.77
59.687	70072.9	83445.7	86379.5	79335.3		59.687	-1224.37	-1940.53	-3409.32	-3575.72
59.802	70004.5	83800.4	86770.3	79453		59.802	-1227.83	-1927.47	-3334.41	-3472.55
59.916	70165.6	84262.9	87510	79396.7		59.916	-1264.59	-1927.21	-3232.96	-3336.23
60.031	69867.2	84053.2	87552.2	80157.7		60.031	-1318.79	-1937.9	-3119.85	-3191.29
60.145	70613.9	84654.6	87984	80272.4		60.145	-1372.31	-1951.53	-3012.92	-3063.12
60.26	70764.8	84470	87971.6	80842.2		60.26	-1409.35	-1958.2	-2930.17	-2972.05
60.374	70662.4	84978.8	88578	80917		60.374	-1421.22	-1950.12	-2885.2	-2929.54
60.489	70765.6	85238.3	88710	80983.4		60.489	-1409.6	-1924.26	-2882.34	-2935.47
60.603	71096.7	85418.5	89364.6	81597.1		60.603	-1385.25	-1883.64	-2914.36	-2975.91
60.718	70914.4	85329.5	89354.7	82036.8		60.718	-1361.21	-1836.62	-2964.03	-3023.89
60.832	71081.4	85474.3	89844.4	82656.7		60.832	-1345.28	-1793.29	-3008.53	-3046.36
60.946	71512.1	85990.6	90263.4	82552.6		60.946	-1336.94	-1760.04	-3024.8	-3017.69
61.061	71512.4	85902.2	90744.2	83440.1		61.061	-1331.76	-1735.43	-2994.52	-2932.95
61.175	71666.6	86292.5	90952.3	83279.1		61.175	-1328.33	-1711.31	-2909.91	-2812.11
61.29	71513.2	86449.4	91253.1	83261.4		61.29	-1332.43	-1677.64	-2778.6	-2691.09
61.404	71737.9	86360.3	91644.8	83998.6		61.404	-1354.48	-1628.97	-2625.12	-2604.49
61.519	72115.5	86834.6	91838.9	83993.6		61.519	-1402.86	-1568.34	-2485.38	-2569.55
61.633	72190.6	87023.3	91469.6	84348.3		61.633	-1477.46	-1507.67	-2394.01	-2580.38
61.748	71924	86838.7	92115.7	84850.4		61.748	-1566.45	-1464.27	-2369.61	-2613.85
61.862	72437.8	86890.5	92573.5	85097.4		61.862	-1647.83	-1454.18	-2406.12	-2643.76
61.977	72901.7	87277.6	92958	85449.3		61.977	-1695.96	-1484.53	-2475.84	-2654.1
62.091	73043.1	87329.9	93027.5	85774.7		62.091	-1691.91	-1549.29	-2542.73	-2645.14
62.205	73003.3	87884.9	93587.1	85919.7		62.205	-1634.24	-1630.97	-2578.16	-2629.25
62.32	73065.9	87722.6	93692.5	85935.1		62.32	-1542.62	-1708.67	-2569.78	-2619.53
62.434	73326.4	88047.6	94140.5	86614.2		62.434	-1450.49	-1766.69	-2522.18	-2618.24
62.549	73134.2	88319.1	94326	87153.2		62.549	-1389.36	-1799.28	-2451.08	-2613.47
62.663	73350.9	88365	94499	87234.7		62.663	-1373.93	-1809.42	-2376.73	-2586.01
62.778	73696.9	88624	94793.8	87381.6		62.778	-1397.65	-1805.66	-2319.26	-2521.48
62.892	73934.9	88975.3	95014.7	87794.9		62.892	-1439.81	-1799.17	-2295.15	-2419.53
63.007	73895	88918.6	95319.1	88019.7		63.007	-1479.55	-1801.98	-2313.75	-2294.43
63.121	74035.5	89098	95328	88253.2		63.121	-1506.59	-1824.4	-2373.32	-2167.68
63.236	74218.1	89261.8	95872.1	88207.4		63.236	-1523.5	-1869.96	-2458.44	-2057.83
63.35	74360.2	89624.6	96295.4	88583.6		63.35	-1539.12	-1930.98	-2541.27	-1972.06
63.464	74557.9	89728	96439.5	88722.1		63.464	-1559.49	-1988.87	-2588.14	-1903.37
63.579	74573.8	90557.9	97180.3	89136.1		63.579	-1580.74	-2021	-2569.92	-1834.93
63.693	74766	90097.9	97162.2	89562		63.693	-1588.93	-2011.12	-2471.93	-1750.46
63.808	75224.7	90535.2	97398.8	89240.9		63.808	-1565.39	-1956.45	-2298.39	-1644.71
63.922	75270.2	90772.3	97311.1	89558.5		63.922	-1496.2	-1867.24	-2069.92	-1527.54
64.037	75402.3	90846	98094.9	89550.9		64.037	-1380.46	-1759.53	-1817.13	-1418.01
64.151	75241.4	90961.5	98068.5	89776.6		64.151	-1232.88	-1645.95	-1573.7	-1332.32
64.266	75474.8	91230.4	97607.1	90009.3		64.266	-1077.85	-1529.62	-1369.02	-1273.6
64.38	75467.1	91149.1	97724.2	90056.3		64.38	-938.788	-1404.32	-1220.52	-1229.49
64.495	75526.9	91480.5	98432.7	90227.5		64.495	-828.65	-1260.72	-1126.36	-1178.11
64.609	75610.9	91895.6	98272.2	90524.3		64.609	-747.284	-1095.34	-1064.19	-1097.81
64.723	75751.7	91778.9	98363.1	90491.8		64.723	-685.311	-917.245	-999.518	-975.679
64.838	75790.9	90889.5	98889.2	90603.5		64.838	-630.78	-746.779	-902.229	-811.642
64.952	75600.3	91698.7	98669.1	90777.6		64.952	-573.907	-605.266	-761.665	-617.729
65.067	75792.8	91760.2	98531.1	90487.3		65.067	-508.337	-503.268	-591.287	-412.532
65.181	75993.5	91717.4	98644.4	90469		65.181	-431.414	-435.19	-420.524	-213.715
65.296	75964.4	91627	98606.2	90607.4		65.296	-344.835	-384.43	-278.933	-32.417
65.41	75690.4	91729.9	98582.6	90803		65.41	-255.7	-334.274	-181.768	126.914
65.525	75897.7	91827.9	98563.2	90483		65.525	-175.044	-275.714	-124.261	268.529
65.639	75808.8	91546.3	98652.5	90319.1		65.639	-112.359	-208.03	-86.789	379.221
65.754	75731.2	91845	99048.8	90451.1		65.754	-68.984	-127.351	-46.848	450.161
65.868	75800.6	91742.4	98620.6	90115.9		65.868	-33.228	-39.487	9.231	476.726
65.982	75892	91677	98692.2	90399.5		65.982	17.847	48.699	82.046	466.653
66.097	75677.6	91514.2	98510.6	89920.6		66.097	109.645	138.598	164.243	443.57
66.211	76146.1	91608.4	98546.5	90682.1		66.211	257.271	233.741	257.026	441.365
66.326	75801.6	91762.4	98654.4	90074.5		66.326	454.277	337.661	356.405	491.038
66.44	75621.1	91548.9	98735.9	90342.1		66.44	670.075	450.8	464.876	606.89
66.555	75223.9	91286.8	98568.4	90278.7		66.555	860.081	569.062	582.721	778.876
66.669	75210.4	91255.6	98277.3	89838		66.669	988.221	685.807	700.577	975.975
66.784	74978.3	91228.1	97909.3	89460.9		66.784	1035.91	796.329	804.599	1159.07
66.898	74925.1	91205.3	98248	89896.5		66.898	1008.06	900.624	887.383	1296.77
67.013	75098	91102.6	98340.7	89157.3		67.013	943.155	1001.67	955.074	1376.14
67.127	75141	90664.3	97813.6	89310.5		67.127	885.603	1101.53	1024.63	1404
67.241	74536	90838.5	97796	89328.9		67.241	853.6	1197.44	1112.28	1399.77
67.356	74570.3	90611.6	97998.2	88827.7		67.356	853.769	1282.24	1222.84	1385.72
67.47	74788.4	90401.2	97602.6	88967.4		67.47	882.368	1347.57	1345.39	1379.27
67.585	74371.2	90172.6	97156.7	88795.6		67.585	933.672	1388.48	1458.05	1390.01
67.699	74472.6	90032	97264	88712.8		67.699	1009.8	1407.05	1537.16	1420.45
67.814	74312.4	89990.4	96958.9	88151.3		67.814	1105.77	1413.09	1567.09	1467.99
67.928	73881.1	89929	96859.1	88544.8		67.928	1213.29	1420.89	1546.42	1526.47
68.043	74074.9	89627.4	96717	88183.7		68.043	1321.7	1442.4	1488.55	1586.99
68.157	73791.5	89768.4	96542.7	87875.5		68.157	1418.24	1481.59	1418.2	1639.4
68.272	73380.4	89100.4	96386.8	87577.6		68.272	1491.1	1533.38	1364.36	1675.71
68.386	73669	89199.3	96714.9	87467.8		68.386	1532.81	1588.35	1351.84	1694.4
68.5	73014.1	88963.8	96303.8	87618		68.5	1543.29	1639.38	1392.87	1701.67
68.615	72803.8	88975.2	96094.3	87244.3		68.615	1531.71	1685	1481.96	1707.78
68.729	73442.9	88680.9	95840.5	87114.5		68.729	1514.74	1726.86	1597.09	1719.87
68.844	72533.2	88489.1	95890.6	86862.5		68.844	1510.31	1766.12	1707.47	1737.48
68.958	72805.8	87981.6	95315.3	86587.8		68.958	1529.5	1802.4	1785.91	1754.76
69.073	72362	88290.8	95180.7	86384.4		69.073	1571.39	1836.05	1818.87	1767.85
69.187	72346.5	87906.3	95199.3	86535.5		69.187	1625.07	1870.26	1810.83	1780.43
69.302	71971.6	87656.3	95052.7	86035.6		69.302	1676.22	1909.87	1781.49	1802.28
69.416	72041.4	87639.3	94734.7	86144.9		69.416	1714.43	1957.1	1757.05	1840.39
69.531	71556.5	87462.6	94712.9	85943.9		69.531	1736.81	2009.04	1759.57	1890.39
69.645	71673.9	86511.4	94485.3	85455.2		69.645	1747.04	2060.51	1797.52	1935.86
69.759	71346.8	87223.9	94631.7	85096.5		69.759	1752.18	2109.3	1860.85	1957.82
69.874	71113.9	86643	93862.8	85098.1		69.874	1759.5	2159.12	1924.11	1949.91
69.988	70986.8	86284.7	93681	84785.7		69.988	1774.18	2216.3	1957.92	1927.32
70.103	70909.3	86263.8	93494	85044.8		70.103	1798.1	2281.78	1945.8	1921.69
70.217	70748.8	86051.5	93270.4	84783.9		70.217	1829.55	2344.91	1897.16	1962.82
70.332	70062.2	85562.8	93610.2	84482.5		70.332	1864.61	2385.32	1847.65	2058.23
70.446	70441.2	85152.1	93107.9	84197.9		70.446	1900.32	2382.56	1843.51	2185.67
70.561	69951.9	85038.8	93242.7	83393.3		70.561	1937.55	2329.06	1917.83	2304.07
70.675	69695.8	84923.8	92815.3	83345.7		70.675	1980.9	2237.39	2071.76	2376.07
70.79	69895	84904.5	92476.3	83689.3		70.79	2034.68	2136.51	2271.2	2386.44
70.904	69247.7	84713.5	92013.3	82893.5		70.904	2097.29	2058.44	2460.23	2345.9
71.018	69195	84190.7	91812.4	82796.8		71.018	2159.66	2024.33	2584.49	2280.71
71.133	68587.3	84178.5	91298	82499.5		71.133	2208.7	2037.86	2613.12	2217.76
71.247	68832.7	84019.6	91282.8	82601.3		71.247	2235.22	2089.34	2549.88	2174.59
71.362	68508.6	83737.5	91135.5	82219.4		71.362	2239.62	2164.02	2430.18	2156.1
71.476	67947.8	83421	90732.9	82118.7		71.476	2231.45	2249.27	2305.04	2156.99
71.591	68018.8	83058.1	91158.3	81523.8		71.591	2222.9	2335.91	2219.63	2166.41
71.705	67983.3	83354.3	90637.1	81258.8		71.705	2220.05	2415.65	2195.9	2175.35
71.82	67799.3	82560.2	90100.4	81629.7		71.82	2217.42	2479.55	2226.98	2182.24
71.934	66836.9	82323.4	89890.6	81175.2		71.934	2201.21	2518.69	2286.25	2194.27
72.049	66841.8	82022.1	89802.6	80599.9		72.049	2160.05	2528.54	2344.38	2222.23
72.163	67056.8	82020	89654.4	80782.1		72.163	2096.37	2512.25	2384.13	2272.85
72.277	66885.5	81899.9	89295.5	80608.9		72.277	2029.5	2479.48	2404.64	2343.52
72.392	66465.6	81359.7	88951	79948.3		72.392	1986.09	2441.18	2415.8	2422.93
72.506	66441.7	81200.1	88983	79630.7		72.506	1984.82	2404.58	2428.88	2496.32
72.621	66087	80893.6	88460.5	79814.1		72.621	2026.41	2372.85	2449.37	2550.76
72.735	65912.6	80759.9	88621.8	79317.5		72.735	2094.98	2348.87	2474.46	2577.97
72.85	65705.3	80593.4	87883	78949.7		72.85	2167.91	2336.85	2494.04	2573.93
72.964	65352.6	80689.6	87882.4	78771.9		72.964	2226.13	2340.61	2494.3	2537.49
73.079	65382	79843.3	87724	78500.2		73.079	2259.85	2358.47	2464.23	2470.59
73.193	64905.9	79800.5	86971.9	78270.5		73.193	2269.36	2383.19	2403.58	2380.54
73.308	64451.4	79609.9	87146.1	78047.1		73.308	2263.15	2407.04	2327.69	2281.78
73.422	64888.3	79481.2	87070	78000		73.422	2253.77	2429.02	2265.58	2195.22
73.536	64358.7	79033.1	86946.4	77631.7		73.536	2251.85	2456.47	2249.3	2143.5
73.651	64069.7	78926.4	86606.9	77563		73.651	2259.78	2499.51	2300.23	2144.04
73.765	63925.3	78897.4	86393.1	77719.8		73.765	2269.05	2561.82	2420.04	2202.73
73.88	63602.2	78418.4	85903.6	76732.6		73.88	2263.88	2635.25	2590.65	2310.75
73.994	63315.2	77834.1	86049.3	76947.8		73.994	2229.8	2702.56	2783.11	2446.22
74.109	63182.9	77760.7	85133.5	76519.1		74.109	2162.53	2746.26	2967.38	2579.48
74.223	62966.2	77532.7	85152.7	76240		74.223	2072.62	2756.96	3118.45	2680.57
74.338	62731.7	77451.5	84699.4	75876.1		74.338	1983.05	2735.4	3216.95	2726.72
74.452	62622.7	76758.9	84744.7	75468		74.452	1921.29	2688.4	3248.72	2709.43
74.567	62729.1	76742.5	83665.3	75090.2		74.567	1908.64	2623.31	3207.28	2638.3
74.681	62291.6	76759	83484.7	75200.7		74.681	1951.22	2547.01	3099.93	2539.11
74.795	62101.7	75879.2	83487.9	75090.9		74.795	2037.03	2469.34	2951.4	2444.85
74.91	61872.1	75972.8	83419	74656.4		74.91	2140.51	2406.01	2799.24	2383.02
75.024	61561.1	75984.4	82981.2	74395.5		75.024	2232.12	2375.53	2679.68	2365.94
75.139	61317.6	75817	82877.8	74259.6		75.139	2288.2	2390.46	2612.91	2389.09
75.253	61068.5	75397.6	82587.1	73980.4		75.253	2297.46	2448.68	2596.97	2437.13
75.368	60858.3	74771.2	82041.3	73634.6		75.368	2262.74	2532.62	2614.81	2492.28
75.482	60578.1	74785.3	81756	73199.8		75.482	2199.73	2617.21	2647.16	2540.28
75.597	60272.5	74785.8	81945	73377.4		75.597	2133.21	2680.48	2681.52	2572.3
75.711	60434.7	73987.6	81570.4	72812.8		75.711	2090.71	2710.27	2711.51	2583.63
75.826	60107.7	73874.8	81060.6	72388.8		75.826	2093.8	2703.83	2731.42	2572.25
75.94	59938.8	73818.5	80775	72401.7		75.94	2149.24	2664.21	2733.79	2538.83
76.054	59594.5	73374.5	80451.4	72072.5		76.054	2244.46	2597.97	2713.83	2487.35
76.169	59614.3	73124.1	80357	71751.3		76.169	2350.75	2515.22	2675.81	2425.57
76.283	58934.3	72825.1	80052.8	71616.5		76.283	2434.57	2430.35	2634.55	2363.44
76.398	58646.3	72760.8	79952.1	71340.2		76.398	2471.31	2360.33	2609.08	2310.29
76.512	58610.5	72723.1	79615.4	71238.3		76.512	2455.08	2320.17	2613.2	2271.73
76.627	58258.7	72295.2	79200.6	71010		76.627	2398.36	2318.21	2649.89	2248.58
76.741	58181.6	71880.8	79103.6	70399.5		76.741	2322.66	2354.15	2711.01	2238.59
76.856	58018.2	71821.6	78808.4	70667.2		76.856	2246.4	2420.61	2782.11	2239.65
76.97	57630.7	71832.5	78546.7	70225.2		76.97	2177.94	2506.01	2847.26	2252.51
77.085	57369.4	71192.2	77973.2	70004.8		77.085	2117.27	2595.78	2892.87	2281.01
77.199	57219.4	71008.2	77854.1	69792.1		77.199	2063.04	2673.17	2909.8	2329.73
77.313	57173.7	70692.1	77565.5	69573.5		77.313	2017.68	2721.02	2894.71	2399.55
77.428	56950.9	70658.3	77494	69377		77.428	1986.28	2726.56	2850.4	2483.49
77.542	56705	69801.6	76873.4	69117.5		77.542	1971.24	2687.39	2785.71	2565.15
77.657	56485.3	70049.3	76525.2	68898.7		77.657	1967.79	2615.22	2714.93	2622.19
77.771	56532.7	69674.1	76633.6	68066.8		77.771	1965.53	2534.43	2655.13	2634.89
77.886	55887.9	69534.2	76545	68212.4		77.886	1955.51	2474.8	2620.35	2596.2
78	55842.6	69028.1	75937.7	67847.9		78	1937.84	2460.27	2615.01	2517.1
78.115	55774	69313.7	75749.4	67685.8		78.115	1924.28	2498.3	2631.17	2423.29
78.229	55502.6	69070.7	75704.9	67572.5		78.229	1932.96	2574.66	2653.06	2344.3
78.343	55636.7	68278.5	74975.1	67188.8		78.343	1977.6	2657.9	2667.43	2300.9
78.458	55004.9	68096.7	75016	67194		78.458	2058.27	2712.55	2672.84	2297.45
78.572	55075.4	67746.6	74581.4	66887.5		78.572	2159.11	2714.56	2680.57	2322.18
78.687	54771.1	67767.6	74496.4	66464.9		78.687	2254.59	2660.61	2706.07	2354.35
78.801	54249.1	67308.7	74485.5	66258.7		78.801	2320.05	2567.54	2756.34	2373.9
78.916	54172	66976.1	73926.2	65999.5		78.916	2341.08	2463.28	2822.9	2368.78
79.03	53982.8	66944.8	73574.5	65735.6		79.03	2316.48	2375.3	2886.43	2337.33
79.145	53594.9	66786.9	72909.8	65768		79.145	2255.14	2321.04	2929.94	2286.25
79.259	53578.5	66611.4	73045.7	65212.9		79.259	2170.05	2302.64	2949.71	2227.15
79.374	53383.7	66232.4	72804.8	64929.1		79.374	2074.41	2308.56	2954.94	2174.32
79.488	52943.8	66084	72598.5	65240		79.488	1981.68	2321.41	2957.01	2143.34
79.602	52785.1	65535.1	72115.2	64477.7		79.602	1907.36	2329.16	2958.42	2148.43
79.717	52922.1	65518.1	71693.7	64773.4		79.717	1867.91	2332.04	2949.91	2197.61
79.831	52564.9	65481.7	71397.9	64472.1		79.831	1874.96	2340.59	2917.38	2287.47
79.946	52562.1	65177.7	71459.5	63760.1		79.946	1927.29	2366.15	2851.49	2400.88
80.06	52239.2	64852.8	70840.2	64251.8		80.06	2007.51	2410.39	2754.58	2510.68
80.175	52081.9	64743.4	70815.9	63431.8		80.175	2087.4	2462.33	2642.92	2588.68
80.289	51640.4	64426.8	70108.3	63091		80.289	2140.31	2504.58	2544.13	2617.09
80.404	51500	63911	70276.9	62762.6		80.404	2153.95	2523.98	2489.5	2595.77
80.518	51199.4	63822.9	70378.6	62625		80.518	2135.62	2519.34	2501.28	2540.88
80.633	50903.1	63661.4	69855	62611.9		80.633	2106.63	2500.99	2579.95	2474.92
80.747	51326.8	63370.9	69721.8	62417.3		80.747	2090.26	2483.59	2699.57	2414.86
80.861	50621.4	63239.6	69083.9	61878		80.861	2100.12	2477.85	2817.26	2366.62
80.976	50311.2	62801.8	69114.3	61423.3		80.976	2135.26	2486.04	2892.89	2328.18
81.09	50414.6	62608.9	68259.7	61695		81.09	2182.43	2503.66	2907.84	2296.47
81.205	50123.6	62460.5	68076.6	61392.4		81.205	2221.88	2523.71	2871.23	2271.18
81.319	49699.5	62002	68255.6	60900.2		81.319	2233.6	2540.66	2810.42	2253.45
81.434	49621.1	62017.5	67934	60754.1		81.434	2203.63	2552	2753.01	2242.54
81.548	49174.1	61430.7	67475.3	60869.5		81.548	2129.38	2557.51	2712.68	2235.8
81.663	49124.7	61476.1	67237.2	60212.8		81.663	2022.5	2557.61	2686.85	2232.6
81.777	48739.4	61001.7	66879.3	60041.9		81.777	1906.67	2551.9	2665.04	2239.01
81.892	48884.2	60874.1	66726	59819.4		81.892	1810.49	2538.83	2638.87	2267.99
82.006	48763.6	60793.4	66498.2	59998.3		82.006	1758.43	2517.78	2607	2332.77
82.12	48243.9	60050.8	66100	59374.2		82.12	1763.67	2492.37	2572.93	2435.88
82.235	48237.7	60004.4	66108.9	59257.4		82.235	1824.6	2471.68	2540.36	2560.88
82.349	48410.9	59922.2	65628.3	59329.4		82.349	1924.52	2466.44	2510.52	2673.27
82.464	47892.7	59770.9	65508.7	58467.2		82.464	2034.81	2481.88	2483.27	2732.97
82.578	47492.7	59614.5	65078.5	57884.3		82.578	2121.64	2512.88	2459.62	2712.17
82.693	47634.6	59078.5	65137.7	58163		82.693	2156.65	2547.33	2443.08	2609.46
82.807	47057.3	58378	64797	57607		82.807	2128.3	2574.26	2439.04	2451.41
82.922	46743.7	58936.8	64334.4	57403.2		82.922	2048.11	2589.92	2452.51	2281.99
83.036	46771.9	58307.5	64441.4	57532.7		83.036	1947.3	2595.51	2485.79	2145.15
83.151	46530.3	58269.9	64207	57039.9		83.151	1863.6	2590.85	2537.25	2069.46
83.265	46472.7	58022.6	63673.9	57133.5		83.265	1824.99	2571.22	2600.77	2060.74
83.379	46620.4	57229.9	63578	57073.7		83.379	1839.78	2531.99	2666.52	2104.89
83.494	45962.9	57266.4	63367.3	56494.2		83.494	1898.64	2475.82	2722.04	2178.01
83.608	46043.5	57398.2	63018.4	56281.9		83.608	1984.8	2415.52	2755.11	2257.8
83.723	45302	56714.6	62701.6	56008.2		83.723	2083.66	2369.48	2758.01	2329.93
83.837	45733.9	56589.6	62462.5	56035.9		83.837	2184.26	2353.21	2732.41	2386.92
83.952	45393.3	56691.4	61802	55682.8		83.952	2274.45	2373.26	2690.89	2422.86
84.066	45096.3	56101.7	62009.5	55217.1		84.066	2337.67	2424.99	2652.59	2430.8
84.181	44452.7	55899.1	61709.3	55165.6		84.181	2356.95	2494.01	2633.55	2406.44
84.295	44525	55750.7	61422.8	54677.4		84.295	2323.51	2558.85	2638.32	2354.93
84.41	44117.2	55552.1	61121	54479.2		84.41	2242.98	2596.07	2658.29	2294.62
84.524	44207.8	55168.8	60941.6	54263.8		84.524	2134.98	2587.86	2678.68	2252.48
84.638	43488	54621.4	60418.4	54339.9		84.638	2026.42	2530.72	2688.06	2252.42
84.753	43785.6	54438.6	60060	54057.1		84.753	1942.43	2439.51	2683.88	2303.07
84.867	43288.1	54362.5	60367.6	53731.1		84.867	1898.18	2343	2670.79	2392.01
84.982	43449.8	54366.6	59729.6	53485.8		84.982	1894.32	2271.61	2655.22	2490.36
85.096	43231.9	53984	59442.8	53453		85.096	1919.11	2244.93	2641.72	2565.21
85.211	42978	53689.3	59116.8	52647.3		85.211	1956.48	2265.16	2634.24	2593.21
85.325	42292	53614.5	59246.1	52436.8		85.325	1995.85	2319.16	2639.64	2568.72
85.44	42629.9	53340.3	58609.2	52453.2		85.44	2036.64	2385.05	2668.98	2502.81
85.554	42339.5	53124.5	58483.7	52113.7		85.554	2083.93	2440.37	2732.89	2414.98
85.669	42079.2	52858.6	58120.7	51897.5		85.669	2138.97	2469.45	2831.67	2324.28
85.783	41961.7	52360.7	58144.3	51628.5		85.783	2192.64	2468.94	2946.8	2243.86
85.897	41610.1	52291.7	58079.1	51300.9		85.897	2227.03	2448.34	3041.69	2180.59
86.012	41395.2	51924.8	57167.5	51353.8		86.012	2224.3	2424.01	3076.1	2137.56
86.126	41125.9	51920.2	56471.7	51000.8		86.126	2177.03	2408.53	3027.2	2116.25
86.241	40735.1	51671.1	56660.1	50906.3		86.241	2093.91	2401.99	2904.21	2117.16
86.355	40713.1	51471.5	56281.3	50279.2		86.355	1997.76	2392.46	2745.18	2138.76
86.47	40547	51115.9	55949.7	50694.7		86.47	1917.42	2365.31	2598.23	2176.2
86.584	40302	50533.5	56328.3	50236.6		86.584	1877.79	2315.38	2499.78	2221.05
86.699	40281.3	50657.3	55470.4	49873.2		86.699	1891.87	2252.01	2462.95	2264.11
86.813	40026.6	50502.2	55495.8	49706.8		86.813	1956.13	2194.23	2479.66	2299.75
86.928	39839.3	50152.2	55284.1	49397.1		86.928	2050.39	2160.2	2531.17	2328.31
87.042	39583.2	50104.9	54984.3	49129.9		87.042	2142.21	2159.41	2598.09	2354.47
87.156	39679.3	49930.9	54546.3	49137.9		87.156	2197.29	2191.44	2665.27	2382.38
87.271	39043.2	49232	54565.8	48870.7		87.271	2193.5	2249.41	2721.84	2411.85
87.385	38722.7	49648.1	54161.5	48439.9		87.385	2132.17	2323.34	2759.77	2438.24
87.5	38300.1	49163.5	53846.1	48097.7		87.5	2038.51	2401.03	2773.35	2454.89
87.614	38609.5	48858.7	53398	47953.7		87.614	1948.73	2468.44	2759.73	2454.76
87.729	38458.2	48545.1	53496.1	47932.2		87.729	1891.42	2511.76	2719.61	2430.79
87.843	38026.4	48571.5	52811.2	47491.4		87.843	1874.88	2522.18	2656.53	2377.26
87.958	38057.8	47840.2	52851.2	47093.1		87.958	1887.74	2499.76	2575.54	2294.64
88.072	37658.4	47792	52305.6	46777		88.072	1909.99	2454.17	2481.72	2194.46
88.187	37555.5	47542.4	52340.2	46821.4		88.187	1925.22	2400.37	2379.97	2099.41
88.301	37150.9	47479.3	52044.6	46386.6		88.301	1926.23	2352.08	2276.18	2035.15
88.415	37326	47077.1	51494.2	46593.9		88.415	1913.08	2316.55	2179.8	2018.14
88.53	36684.7	46767.6	51758.4	46117.7		88.53	1888.7	2293.44	2105.94	2047.04
88.644	37036.8	46866.8	51486.2	46305.7		88.644	1856.9	2278.2	2074.21	2103.77
88.759	36424.8	46412.1	50896.2	45720.2		88.759	1823.84	2267.26	2102.17	2163.47
88.873	36196.4	46154	51063.3	45322.5		88.873	1799.13	2261.68	2194.55	2206.78
88.988	36249.5	45896.6	51211.3	45354.5		88.988	1792.51	2265.87	2334.79	2227.14
89.102	35857.9	45816.5	50684.1	45032.7		89.102	1806.84	2282.25	2486.46	2229.98
89.217	36284	45625.1	50302.2	44966.1		89.217	1833.59	2305	2608.37	2226.74
89.331	35401.1	45354.6	49825.4	44418.1		89.331	1855.68	2319.19	2675.3	2227.89
89.446	35449.3	45116.1	49491.2	44306.6		89.446	1856.91	2307.95	2690.74	2237.88
89.56	35023.1	44556.6	49401.1	44280.4		89.56	1831.13	2263.55	2681.61	2253.16
89.674	35133.5	44566.3	49079.9	44125.3		89.674	1784.84	2194.68	2677.25	2263.61
89.789	34841.8	44186.4	49255.1	43383.9		89.789	1732.58	2123.59	2687.51	2257.11
89.903	34591.4	44201.3	48592.5	43428.3		89.903	1689.02	2074.55	2695.23	2225.79
90.018	34410.7	44085.6	48454.3	43102.4		90.018	1662.5	2061.32	2668.91	2170.6
90.132	34458.3	43763.5	47975.2	43063.4		90.132	1653.46	2081.92	2586.65	2101.33
90.247	34287.8	43614.7	47297.3	42620.5		90.247	1657.78	2123.18	2455.09	2033.07
90.361	33876.6	43175.7	47523.5	42411.7		90.361	1672.97	2169.13	2309.34	1980.83
90.476	33722.6	43054.4	47355.1	42591.3		90.476	1702.17	2206.45	2194.55	1954.83
90.59	33475.9	42856.9	47346.2	42112.1		90.59	1751.93	2224.07	2141.59	1958.17
90.705	33825.1	42934.2	47158.6	42039.5		90.705	1824.7	2212.3	2152.82	1987.44
90.819	33218.6	42350.7	46649.2	41835.2		90.819	1911.96	2166.43	2206.28	2035.49
90.933	33243.9	41977.6	46663.6	41457.6		90.933	1994.36	2094.24	2272.39	2094.51
91.048	32702	41665.3	46154.8	41504.3		91.048	2049.46	2018.69	2331.08	2157.09
91.162	32750.9	41967.6	45995.3	41078.4		91.162	2061.61	1969.52	2378.11	2214.68
91.277	32354.7	41584.4	45870.4	40915		91.277	2027.48	1966.98	2419.39	2255.48
91.391	31985.8	41627.9	45493.8	40583.5		91.391	1954.78	2009.75	2459.97	2265.12
91.506	31988.3	40860.7	45208	40155.2		91.506	1857.15	2077.35	2496.39	2231.84
91.62	31682.3	40902.1	44886.8	40115.5		91.62	1750.51	2144.16	2517.28	2154.24
91.735	31463.3	40454.4	44704.2	39380.7		91.735	1652.55	2193.66	2510.41	2045.73
91.849	31363.3	40580.1	44215.1	39866.5		91.849	1583.34	2222.56	2470.44	1931.2
91.964	31308	40327.1	44210.8	39418.8		91.964	1561.89	2235.93	2402.32	1836.63
92.078	30973.9	39948.2	43968.5	39646.6		92.078	1597.68	2241.3	2319.82	1778.72
92.192	31179.9	39363.5	43595.5	38869.1		92.192	1681.19	2246.31	2241.54	1761.69
92.307	31053.5	39571.4	43611.3	38819.5		92.307	1782.94	2257.49	2186.97	1781.13
92.421	30524.5	39752.2	43221.7	39036.1		92.421	1864.65	2276.62	2172.35	1829.57
92.536	30053.5	38821.3	43062.5	38652.4		92.536	1897.57	2296.66	2204.7	1897.96
92.65	29996.5	38843.3	43187	38382.2		92.65	1875.29	2303.26	2275.72	1974.41
92.765	30158.6	38495.2	42705	38116.1		92.765	1813.06	2282.76	2359.38	2044.43
92.879	29817	38317	42263.6	38023.3		92.879	1735.99	2231.09	2419.24	2095.48
92.994	29281.1	37976.8	42143.4	37666.5		92.994	1666	2156.05	2424.57	2123.01
93.108	29571.3	38024.6	41682.1	37324.2		93.108	1614.64	2072.5	2367.29	2133.22
93.223	29226.7	37823	41506.7	37342.6		93.223	1582.07	1995.35	2267.93	2139.66
93.337	29244.9	37301.4	41143.6	37159.3		93.337	1560.31	1936.01	2164.91	2154.88
93.451	28936.4	37336.3	41761.2	36757.2		93.451	1539.68	1901.98	2092.38	2182.05
93.566	28632	37279.9	41119.1	36781.1		93.566	1516.62	1896.26	2062.24	2211.63
93.68	28409	36917.2	40742	36236.5		93.68	1497.75	1915.1	2062.71	2225.62
93.795	28575.9	37004.7	40386.9	36165.4		93.795	1495.14	1947.36	2074.35	2207.34
93.909	28574.2	36247.2	40302.4	35674.7		93.909	1514.46	1978.3	2088.9	2150.84
94.024	27984.1	36342.7	40458.7	35610.8		94.024	1546.22	1997.31	2116.01	2064.61
94.138	28133.8	36108.2	39784.9	35406.8		94.138	1569.31	2003.51	2173.78	1967.13
94.253	27551.6	35819.5	39840.5	35433.8		94.253	1565.66	2004.76	2272.05	1878.21
94.367	27356.2	35732.1	39511.8	34966.7		94.367	1534.05	2010.81	2401.06	1811.29
94.482	27628.2	35556.4	39355.4	34758		94.482	1491.08	2026.22	2532.78	1770.63
94.596	27394.3	35141.8	38826.2	34870.6		94.596	1458.77	2047.9	2632.99	1752.66
94.71	27225	35180.2	38392.6	34771.9		94.71	1449.27	2068.36	2677.66	1748.8
94.825	26856	34733.4	38225.7	34177.1		94.825	1459.03	2081.34	2664.47	1748.42
Uba6FL_WT_cell		Top				Uba6FL_WT_cell		Bottom
Temperature	buffer	InsP3	InsP5	InsP6		Temperature	buffer	InsP3	InsP5	InsP6
19.858	5604.64	5996.15	7808.1	11030.4		19.858	-91.008	223.733	123.891	611.532
19.972	5439.13	6094.33	7592.75	10550.3		19.972	-82.875	212.986	132.818	566.177
20.086	5406.02	6244.92	7498.44	10985.6		20.086	-85.087	202.225	150.538	522.151
20.201	5529.92	6160.65	7695.46	10329.7		20.201	-97.092	189.461	164.833	487.309
20.315	5439.6	6391	7587.39	10739		20.315	-114.04	172.569	162.07	469.331
20.43	5389.17	6046.58	7632.29	10371		20.43	-128.472	150.692	136.689	470.91
20.544	5306.75	6158.39	7700.26	10435.8		20.544	-133.16	125.414	98.249	486.321
20.659	5425.54	6147.29	7751.98	10631.6		20.659	-123.579	100.507	64.622	502.217
20.773	5480.35	6095.95	7611.22	10508		20.773	-99.228	79.929	48.741	503.214
20.888	5495.35	6126.64	7366.45	10427.7		20.888	-63.719	65.46	53.782	479.677
21.002	5420.59	5797.24	7492.01	10646.1		21.002	-23.875	55.641	70.63	433.598
21.116	5563.44	6205.65	7443.54	10378.2		21.116	12.022	46.657	86.527	379.117
21.231	5516.34	6077.38	7788.36	10266.2		21.231	36.401	34.462	95.71	336.679
21.345	5540.58	5913.89	7728.78	10285		21.345	44.203	17.806	103.245	322.81
21.46	5554.56	6197.23	7609.52	10182.6		21.46	34.341	-1.538	120.075	340.226
21.574	5566.41	5943.59	7407.57	10232.1		21.574	9.326	-17.402	154.657	374.039
21.689	5468.99	5951.52	7475.69	10069.6		21.689	-23.473	-21.434	201.899	397.685
21.803	5436.35	6117.24	7484.66	10067.5		21.803	-52.852	-8.195	247.179	386.887
21.918	5493.04	6045.49	7810.35	10643.2		21.918	-66.5	20.086	272.102	334.407
22.032	5519.75	5932.91	7476.89	10041.4		22.032	-56.359	54.339	263.247	257.292
22.147	5424.06	5825.4	7486.52	9830.51		22.147	-23.796	81.186	218.881	194.712
22.261	5396.81	6225.29	7585.24	10406.9		22.261	19.336	92.492	150.735	171.177
22.375	5377.75	6259.97	7526.91	9772.58		22.375	55.288	89.737	82.63	203.237
22.49	5645.51	6073.48	7374.88	9516.54		22.49	69.136	80.143	35.04	287.584
22.604	5697.45	5780.96	7195	10179.6		22.604	54.678	70.14	18.353	406.008
22.719	5482.69	5969.74	7368.34	10238.4		22.719	15.671	61.367	34.803	515.001
22.833	5316.53	6041.77	7426.94	10001.8		22.833	-36.592	51.614	76.615	579.937
22.948	5585.41	6071.02	7298.66	9950.92		22.948	-87.922	38.664	131.745	579.135
23.062	5387.48	5901.47	7535.41	10058.5		23.062	-126.798	23.599	187.714	510.694
23.177	5377.2	6047.36	7475.12	9789.79		23.177	-147.192	9.996	228.348	394.128
23.291	5311.24	5838.19	7414.57	9942.73		23.291	-149.327	1.249	245.799	264.72
23.406	5635.85	6048.49	7322.51	9622.59		23.406	-138.398	-1.708	239.131	170.809
23.52	5434.56	5967.18	7422.92	9302.33		23.52	-121.772	-1.981	214.962	125.552
23.634	5432.36	5800.42	7445	9607.21		23.634	-105.561	-4.411	185.071	134.808
23.749	5558.68	6109.58	7226.15	9811.33		23.749	-92.008	-10.742	161.026	184.019
23.863	5661.66	5939.64	7188.59	9501.89		23.863	-79.578	-16.094	149.066	244.165
23.978	5447.75	6101.32	7102.68	9795.15		23.978	-66.254	-10.885	149.028	285.708
24.092	5541.67	5876.87	7454.14	9701.5		24.092	-53.792	11.577	157.413	283.298
24.207	5512.16	5802.9	7242.64	9718.48		24.207	-48.966	47.734	170.823	237.786
24.321	5495.08	6013.89	7284.32	9680.66		24.321	-59.814	80.75	186.129	174.346
24.436	5696.43	5964.71	7103.85	9521.59		24.436	-89.346	87.419	198.266	122.569
24.55	5628.27	6229.25	7163.74	9320.79		24.55	-131.997	54.938	199.827	106.302
24.665	5626.39	5966.52	7275.04	9326.56		24.665	-175.897	-8.434	184.886	128.287
24.779	5276.99	5996.54	7139.32	9462.73		24.779	-208.87	-79.753	154.29	170.105
24.893	5593.23	5923.26	7393.64	9862.84		24.893	-223.15	-133.879	117.029	205.536
25.008	5488.95	5602.24	6925.53	9591.93		25.008	-215.909	-154.495	87.741	217.922
25.122	5794.58	5794.31	6995.43	9612.67		25.122	-187.363	-141.554	71.247	209.457
25.237	5637.49	6235.36	7066.7	9456.69		25.237	-140.07	-107.011	67.392	196.286
25.351	5551.53	5972.7	7160.49	9462.83		25.351	-80.476	-65.083	70.941	194.269
25.466	5712.39	6076.16	7147.67	9224.65		25.466	-20.265	-25.243	76.557	207.063
25.58	5741.61	6138.65	7134.39	9417.86		25.58	25.496	7.812	81.921	225.934
25.695	5863.61	5839.26	7073.57	9652.72		25.695	43.673	29.812	86.759	239.925
25.809	5668.62	6081.27	7007.57	9780.74		25.809	29.487	34.385	90.331	246.104
25.924	5764.94	6097.11	7022.03	9210.35		25.924	-11.514	14.857	91.129	250.319
26.038	5546.14	6194.2	7151.59	9087.9		26.038	-64.665	-28.314	89.34	259.095
26.152	5781.74	5841.67	7310.32	9468.81		26.152	-112.741	-84.947	89.096	272.821
26.267	5398.18	5997.2	6725.39	9454.81		26.267	-142.858	-136.427	97.397	283.147
26.381	5739.84	6013.28	7083.9	9595.44		26.381	-151.022	-163.846	120.662	281.35
26.496	5814.81	5879.23	7119.29	9034.2		26.496	-142.608	-157.583	162.293	265.182
26.61	5702.81	6103.55	7113.1	9212.81		26.61	-129.121	-122.619	214.876	240.679
26.725	5640.78	6204.55	6949.22	9389.52		26.725	-122.869	-75.996	266.758	212.134
26.839	5913.15	6259.77	7027.64	9127.15		26.839	-131.571	-37.802	303.784	185.307
26.954	5818.52	6154.65	7144.21	9359.55		26.954	-155.113	-21.409	313.726	168.464
27.068	5472.16	5980.15	6847.6	9124.34		27.068	-186.287	-28.957	290.927	172.612
27.183	5885.15	6089.6	6861.49	8925.44		27.183	-215.147	-54.036	239.372	206.445
27.297	5792.3	6167.5	6796.58	9462.14		27.297	-234.157	-88.123	172.544	268.152
27.411	5860.94	6148.12	6796.35	9138.52		27.411	-240.7	-125.447	110.244	346.024
27.526	5959.11	6083.56	6832.45	9403.58		27.526	-236.039	-163.232	74.116	403.291
27.64	5764.49	6260.75	6745.36	9272.29		27.64	-222.942	-198.625	71.003	414.672
27.755	5884.63	6143.49	6902.9	8623.28		27.755	-204.546	-226.113	100.776	376.074
27.869	6160.51	6057.43	6838.21	8936.97		27.869	-184.732	-238.368	153.146	307.666
27.984	5840.62	6372.98	6980.71	8970.58		27.984	-168.159	-230.062	203.814	243.918
28.098	6055.94	6396.9	6901.88	9044.22		28.098	-158.773	-201.445	228.501	210.928
28.213	5858.4	6384.68	6688.44	9081.43		28.213	-157.718	-158.739	216.86	212.177
28.327	6060.04	6286.97	6407.86	8902.35		28.327	-162.557	-111.192	175.976	239.326
28.442	5995.84	6386.81	6817.73	9039.88		28.442	-168.617	-67.369	124.513	278.049
28.556	6091.43	6343.13	6881.39	8825.52		28.556	-171.46	-33.177	83.142	315.148
28.67	5945.58	6430.12	6695.1	8764.85		28.67	-168.782	-11.904	56.247	340.087
28.785	6009.33	6450.73	6655.6	9151.88		28.785	-160.647	-4.83	39.922	350.897
28.899	6185.38	6299	6763.46	8572.41		28.899	-148.251	-11.534	27.208	347.989
29.014	6208.94	6287.29	6663.2	8808.27		29.014	-132.712	-30.243	14.106	331.532
29.128	6179.94	6338.28	6683.74	8873.83		29.128	-115.328	-58.717	1.857	301.669
29.243	6210.31	6254.62	6710.01	8801.16		29.243	-99.157	-94.854	-5.157	261.053
29.357	5807.4	6379.75	6525.16	8422.44		29.357	-89.652	-135.74	-2.42	220.887
29.472	6111.34	6378.92	6728.04	8885.56		29.472	-92.315	-175.495	13.271	189.003
29.586	5925.2	6379.43	6858.81	8776.34		29.586	-108.598	-204.608	43.361	179.001
29.701	6235.68	6314.92	6765.42	8664.45		29.701	-134.122	-213.158	86.47	200.927
29.815	6339.61	6459.13	6808.25	8884.93		29.815	-161.707	-196.951	138.844	255.774
29.929	6097.64	6423.59	6766.45	8401.89		29.929	-186.556	-161.944	191.071	341.13
30.044	6026.33	6217.08	6573.24	8725.32		30.044	-208.199	-122.755	228.909	433.73
30.158	5972.05	6348.61	6768.31	8679.16		30.158	-227.182	-95.392	243.847	513.305
30.273	6231.65	6840.16	6941.62	8944.72		30.273	-240.613	-88.84	233.197	566.858
30.387	6315.35	6504.67	6795.85	8604.72		30.387	-242.398	-100.841	199.748	591.5
30.502	6294.68	6492.43	6513.33	8717.26		30.502	-228.989	-120.029	150.129	593.721
30.616	5895.72	6620.63	6703.33	8459.25		30.616	-205.287	-132.578	95.162	585.361
30.731	6359.76	6438.75	6619.21	8635.38		30.731	-184.275	-129.195	45.762	577.738
30.845	6351.38	6527.11	6603.12	8365.85		30.845	-179.505	-108.892	6.781	576.03
30.96	6303.25	6538.29	6640.6	8219.88		30.96	-195.872	-78.151	-18.388	575.915
31.074	6555.62	6654.36	6375.13	8407.43		31.074	-225.689	-47.025	-31.155	564.138
31.188	6215.68	6704.36	6585.23	8325.99		31.188	-252.943	-24.78	-35.11	523.578
31.303	6362.29	6632.87	6760.06	8215.44		31.303	-262.368	-17.174	-32.211	442.067
31.417	6188.36	6609.02	6579.58	8054.61		31.417	-247.171	-25.693	-21.253	321.574
31.532	6514.56	6739.52	6524.62	8213.65		31.532	-211.188	-47.945	-0.099	189.806
31.646	6430.69	6527.99	6739.31	8035.92		31.646	-165.868	-78.58	30.6	75.754
31.761	6623.15	6721.56	6525.66	7957.94		31.761	-125.239	-110.645	66.074	1.716
31.875	6482.61	6585.74	6638.69	7381.58		31.875	-101.656	-137.378	100.358	-17.751
31.99	6458.62	6624.56	6781.12	8347.53		31.99	-102.687	-153.999	132.348	15.086
32.104	6708.28	6636.99	6702.24	8015.85		32.104	-128.648	-158.761	164.67	86.859
32.219	6437.77	6753.39	6573.95	8203.61		32.219	-171.245	-152.722	201.272	181.077
32.333	6531.03	6726.35	6507.39	8126.98		32.333	-215.151	-138.544	242.962	283.198
32.447	6525.77	6684.2	6616.15	7750.59		32.447	-243.527	-118.908	282.351	380.229
32.562	6517.22	6816.73	6691.94	8287.37		32.562	-245.543	-95.567	305.887	440.614
32.676	6440.69	6813.49	6674.48	8183.39		32.676	-221.365	-69.782	299.811	444.429
32.791	6736.99	6797.72	6514.99	7949.49		32.791	-181.032	-44.083	255.837	384.643
32.905	6857.42	6694.55	6355.35	7935.48		32.905	-137.953	-23.907	174.476	272.971
33.02	6702.57	6931.36	6397.48	7701.19		33.02	-102.008	-16.789	70.487	148.432
33.134	6605.05	6793.65	6571.61	7540.76		33.134	-77.093	-28.371	-33.577	31.123
33.249	6628.89	6880.66	6336.52	7951.02		33.249	-63.589	-57.528	-116.933	-56.575
33.363	6853.82	6898.53	6182.91	7721.2		33.363	-61.773	-94.66	-156.449	-101.851
33.478	6619.36	6616.32	6351.52	7916.76		33.478	-72.169	-125.171	-141.556	-103.226
33.592	6801.7	6607.77	6460.26	7868.79		33.592	-92.634	-135.896	-79.477	-69.628
33.706	6725.72	7018.26	6685.31	7759.36		33.706	-115.832	-120.173	8.94	-18.663
33.821	6656.74	6941.73	6709.32	8158.52		33.821	-130.662	-79.256	99.973	27.493
33.935	6615.57	6856.37	6608.36	8039.98		33.935	-127.601	-21.329	181.681	49.525
34.05	6690.94	6849.39	6476.7	7975.19		34.05	-104.292	40.423	239.27	38.97
34.164	6954.74	6944.73	6258.27	7910.39		34.164	-67.55	90.69	267.298	1.55
34.279	6834.74	7058.42	6755.4	7719.11		34.279	-30.737	110.804	263.568	-47.049
34.393	6648.14	6904.79	6545.3	8080.81		34.393	-8.192	93.313	229.088	-90.552
34.508	6889.77	6866.97	6282.96	7680.95		34.508	-9.168	44.448	171.595	-120.199
34.622	6805.27	6746.6	6331.35	8275.91		34.622	-33.396	-15.192	106.667	-136.432
34.737	6804.02	6691.46	6257.03	7997.72		34.737	-70.127	-65.9	54.69	-143.97
34.851	6564.75	6741.77	6336	7989.88		34.851	-101.972	-94.257	23.217	-144.987
34.965	6714.12	7009.11	6449.25	8116.63		34.965	-112.545	-98.251	16.712	-135.729
35.08	6816.92	6960.14	6462.66	7896.52		35.08	-94.19	-85.739	32.148	-108.649
35.194	6865.18	6860.02	6177.07	8350.35		35.194	-51.203	-67.554	61.64	-58.068
35.309	6868.56	6892.81	6508.62	8040.85		35.309	3.125	-51.375	95.452	14.47
35.423	6883.96	6949.87	6560.2	8324.57		35.423	53.039	-40.114	124.929	97.94
35.538	6858.34	6839.2	6263.28	8169.82		35.538	86.782	-34.036	141.62	173.823
35.652	6630.44	6963.91	6211.53	8182.99		35.652	99.221	-33.289	137.066	222.101
35.767	6865.22	6894.48	6529.28	8312.45		35.767	90.228	-37.991	109.079	229.525
35.881	6812.05	7165.42	6332.42	8081.39		35.881	63.205	-46.273	65.343	196.435
35.996	6647.74	6652.3	6273.23	7894.76		35.996	23.813	-53.09	17.651	137.516
36.11	6700.19	6893.42	6232.46	7970.7		36.11	-20.552	-51.956	-14.652	74.775
36.224	6654.93	7098.41	6023.15	7960.29		36.224	-60.73	-38.783	-15.824	26.453
36.339	6855.52	6939.7	6460.37	8334.38		36.339	-88.329	-14.798	16.125	-0.759
36.453	6631.69	6967.69	6721.59	8257.19		36.453	-97.626	13.787	66.552	-11.259
36.568	6734.75	7060.71	6367.87	7834.15		36.568	-87.686	39.225	111.857	-13.364
36.682	6816.69	6876.35	6256.73	8224.82		36.682	-63.315	54.872	134.157	-11.803
36.797	6871.89	7007.65	6211.87	8179.47		36.797	-33.706	56.258	123.904	-5.278
36.911	6773.47	6867.65	6390.31	8023.91		36.911	-8.653	43.02	92.021	10.466
37.026	6757.69	6973.01	6169.36	8260.15		37.026	6.066	17.792	54.231	37.683
37.14	6798.37	6962.48	6228.11	8161.23		37.14	11.33	-15.574	22.077	73.734
37.255	6720.15	6806.15	6392.98	8299.7		37.255	13.238	-53.446	-0.796	111.609
37.369	6582.49	6958.15	6255.96	8091.15		37.369	18.178	-91.43	-19.051	142.588
37.483	6983.81	6865.75	6474.41	8180.69		37.483	27.549	-125.218	-40.607	158.935
37.598	6778.56	7164.12	6137.19	8115.4		37.598	35.865	-150.253	-70.464	155.707
37.712	6582.01	6869.09	6325.15	8220.19		37.712	33.757	-161.754	-107.087	131.964
37.827	6949.59	6871.19	6224.86	8032.31		37.827	14.007	-156.345	-143.157	91.73
37.941	6585.44	7075.08	6593.09	8151.54		37.941	-23.224	-135.121	-169.819	43.933
38.056	6632.68	7222.4	5966.86	7939.26		38.056	-69.659	-105.429	-181.773	0.236
38.17	6707.78	7088.93	6743.64	8099.7		38.17	-113.235	-78.758	-180.366	-28.968
38.285	6658.15	7052.81	6462.46	8482.47		38.285	-144.605	-65.208	-172.929	-38.411
38.399	6894.07	7052.2	6373.33	7895.57		38.399	-161.338	-68.404	-168.722	-29.568
38.514	6848.4	6911.89	6510.59	8324.74		38.514	-167.081	-84.656	-173.791	-9.724
38.628	6676.38	7202.67	6584.1	8141.75		38.628	-167.056	-106.603	-187.687	10.701
38.742	6809.76	7133.85	6306.97	8362.39		38.742	-164.089	-128.168	-203.799	21.855
38.857	6821.55	7012.38	6683.72	8122.76		38.857	-158.528	-147.28	-212.772	18.818
38.971	6790.55	7252.59	6573.44	8269.59		38.971	-151.523	-165.317	-207.069	5.076
39.086	6933.26	7074.74	6618.96	8004.83		39.086	-147.781	-184.695	-184.712	-7.603
39.2	7002.92	7252.64	6728.32	8296.3		39.2	-154.407	-206.756	-151.143	-4.662
39.315	6767.09	7096.18	6640.12	8221.78		39.315	-176.199	-231.221	-118.617	22.518
39.429	6762.43	7261.4	6750.43	8437.28		39.429	-211.389	-257.039	-102.549	69.968
39.544	6878.38	7297.47	6810.87	8502.83		39.544	-251.475	-283.515	-114.933	121.195
39.658	6981.39	7298.88	6684.27	7938		39.658	-285.382	-310.771	-157.423	154.087
39.772	7037.23	7307.23	6494.23	8372.6		39.772	-304.733	-339.121	-218.612	150.437
39.887	6942.61	7309.87	6598.29	8177.17		39.887	-307.1	-368.173	-278.951	103.188
40.001	7078.73	7551.67	6878.69	8179.5		40.001	-296.292	-396.59	-321.339	18.798
40.116	7048.35	7342.92	6988.54	8011.77		40.116	-280.636	-423.107	-340.411	-85.309
40.23	7172.96	7483.91	6957.26	8287.6		40.23	-269.996	-448.32	-343.649	-186.996
40.345	7297.1	7733.65	6915.91	8193.92		40.345	-272.018	-475.77	-343.893	-267.294
40.459	6897.81	7624.75	6932.75	8345.26		40.459	-288.984	-511.093	-349.616	-316.673
40.574	7056.4	7610.12	6896.59	8641.46		40.574	-317.382	-559.215	-360.862	-336.398
40.688	7392.08	7744.85	7108.38	8441.23		40.688	-351.027	-621.37	-373.195	-334.369
40.803	7314.63	7802.34	7162.09	8208.97		40.803	-385.387	-693.894	-385.003	-318.816
40.917	7138.24	7856.65	7315.14	8728.35		40.917	-419.688	-769.499	-401.242	-294.862
41.031	7446.13	8108.54	7271.67	8555.76		41.031	-455.37	-839.951	-430.677	-266.035
41.146	7340.58	8034.72	6886.74	8756.84		41.146	-492.869	-898.875	-479.813	-238.211
41.26	7446.94	8245.07	7499.64	8538.5		41.26	-530.084	-943.977	-548.875	-221.397
41.375	7397.32	8371.02	7369.17	8851.05		41.375	-564.126	-978.535	-632.128	-227.082
41.489	7714.81	8520.26	7520.21	8502.99		41.489	-594.902	-1011.38	-720.557	-262.953
41.604	7615.87	8729.88	7409.47	8748.06		41.604	-627.115	-1054.4	-804.161	-328.696
41.718	7795.15	8576.42	7680.47	8806.35		41.718	-668.202	-1117.66	-873.503	-415.643
41.833	7735.02	8736.48	7799.71	8717.6		41.833	-723.013	-1204.45	-922.024	-510.442
41.947	7745.63	9035.31	7906.5	8897.38		41.947	-789.257	-1309.2	-949.148	-600.672
42.062	7779.35	9120.33	8230.68	9190.4		42.062	-857.957	-1419.36	-961.802	-679.4
42.176	8260.44	9229.98	8081.55	9112.23		42.176	-919.326	-1520.32	-971.977	-746.236
42.29	8206.19	9662.22	8201.5	9061.82		42.29	-969.817	-1600.79	-991.074	-804.664
42.405	8331.4	9582.94	8387.93	9528.32		42.405	-1014.81	-1656.9	-1024.72	-857.967
42.519	8259.06	10063.9	8343.62	9175.15		42.519	-1065.12	-1693.81	-1071.6	-907.001
42.634	8495.96	10161.1	8751	9654.17		42.634	-1130.2	-1724.68	-1126.56	-951.199
42.748	8635.5	10334.6	8746.92	9722.87		42.748	-1212.92	-1766.58	-1185.31	-990.986
42.863	8741.01	10442.3	8789.48	9926.8		42.863	-1308.6	-1834.27	-1247.13	-1028.41
42.977	8789.31	10800.1	9143.38	9710.32		42.977	-1408.01	-1934.21	-1314.18	-1065.01
43.092	9139.59	10755	9236.03	10071.2		43.092	-1501.91	-2061.62	-1388.41	-1099.15
43.206	9271.74	11184.7	9213.77	10172.5		43.206	-1585.04	-2202.85	-1469.04	-1126.18
43.321	9491.95	11448.4	9565	10494.2		43.321	-1657.68	-2342.16	-1552.96	-1142.2
43.435	9576.81	11882.8	9700.4	10469.2		43.435	-1724.52	-2469.7	-1638.46	-1148.56
43.549	9913.22	12102.8	9989.3	10593.9		43.549	-1791.49	-2586.1	-1729.52	-1153.65
43.664	9913.86	12374	10321.5	10842.8		43.664	-1862.49	-2701.2	-1836.16	-1170.25
43.778	10327	12679.1	10277.3	10860.5		43.778	-1938.19	-2827.56	-1968.94	-1210.04
43.893	10317.2	13016.4	10318.3	11029.1		43.893	-2017.39	-2972.88	-2130.07	-1277.84
44.007	10790.9	13350.7	10861.3	10958.5		44.007	-2099.78	-3135.67	-2307.89	-1368.31
44.122	10958.6	13532	10969.6	11553.3		44.122	-2187.65	-3306.7	-2479.47	-1466.84
44.236	11153.8	14256.3	11501.4	11394.7		44.236	-2285.04	-3474.94	-2620.74	-1555.35
44.351	11299.8	14653.7	11763.3	11473.8		44.351	-2395	-3634.27	-2718.16	-1621.4
44.465	11720	15048.7	12228.3	12420.4		44.465	-2517.21	-3786.36	-2774.64	-1666.06
44.58	11923.5	15304.4	12465.7	12283.8		44.58	-2648.22	-3938.37	-2807.08	-1705.13
44.694	12327.5	15963.8	12710.3	12128.8		44.694	-2784.07	-4097.55	-2837.79	-1761.65
44.808	12472.6	16383.7	12911.2	12355.5		44.808	-2923.52	-4266.79	-2885.52	-1853.61
44.923	13058.8	16785.4	13506	12736.2		44.923	-3069.25	-4444.04	-2960.86	-1984.73
45.037	13252.8	17466.7	13674.9	13078.5		45.037	-3225.88	-4624.98	-3067.11	-2143.75
45.152	13555	18031.1	13925.4	13069.9		45.152	-3396.03	-4806.48	-3204.18	-2311.41
45.266	14039.5	18595.6	14574.1	13598.2		45.266	-3577.04	-4987.96	-3371.62	-2469.79
45.381	14379.7	19113.4	14831.3	13918.2		45.381	-3760.82	-5170.27	-3568.18	-2608.98
45.495	14915	19811.3	15308.6	14195.6		45.495	-3937.36	-5353.48	-3788.31	-2729.32
45.61	15393.8	20352.1	15410.7	14487.9		45.61	-4099.81	-5535.94	-4019.32	-2840.12
45.724	15897.5	21176.3	16198.7	14938.6		45.724	-4248.06	-5715.49	-4242.94	-2956.13
45.839	16294.3	21752.7	16795.1	15185.9		45.839	-4388.45	-5891.54	-4442.12	-3092.3
45.953	16836.3	22517.5	17435.3	15428.6		45.953	-4530.14	-6065.94	-4608.66	-3257.72
46.067	17266.1	23128.1	17771.9	15965.5		46.067	-4680.57	-6241.82	-4746.26	-3450.17
46.182	17872.1	23892.2	18301.5	16313.6		46.182	-4843.29	-6421.18	-4866.66	-3654.3
46.296	18254.5	24604.8	18975.9	16469.2		46.296	-5019.13	-6603.94	-4982.41	-3845.96
46.411	19102.6	25505.5	19437.9	17395.9		46.411	-5209.56	-6789.05	-5101.53	-4002.95
46.525	19532.6	26197.5	20073.6	17967.4		46.525	-5419.05	-6976.75	-5226.97	-4117.61
46.64	20139	27181.2	20873.9	18309.1		46.64	-5653.75	-7169.89	-5359.05	-4203.82
46.754	20905.6	27945.3	21222.7	18793.6		46.754	-5916.35	-7372.59	-5497.4	-4292.21
46.869	21284	28634.5	22024.1	19307.1		46.869	-6200.75	-7587.29	-5640.37	-4415.42
46.983	22075	29683.6	22568.6	19291.1		46.983	-6491.13	-7811.97	-5783.47	-4591.71
47.098	23060.5	30724.9	23287.9	20186.5		47.098	-6767.56	-8039.52	-5919.11	-4817.11
47.212	23781.5	31530.8	24104.8	20989.1		47.212	-7015.29	-8259.27	-6039.32	-5069.96
47.326	24804.9	32550.2	24738.5	21386.9		47.326	-7231.45	-8460.04	-6140.26	-5323.3
47.441	25494.9	33685.8	25554.6	22106.1		47.441	-7424.6	-8633.62	-6225.8	-5556.92
47.555	26155	34847.4	26337.1	22776.2		47.555	-7607.96	-8778.11	-6307.28	-5762.97
47.67	27380.9	35772.8	27084	23721		47.67	-7791.83	-8899.07	-6398.58	-5944.83
47.784	28161.9	37074.9	27660.1	24209.4		47.784	-7979.9	-9007.28	-6508.62	-6112
47.899	29139.3	37818.9	28369.8	25002		47.899	-8170.25	-9113	-6635.73	-6274.97
48.013	30123.9	39094.5	29489.5	25478.1		48.013	-8358.08	-9219.83	-6767.48	-6442.28
48.128	31036.1	40209	30184.4	27035.2		48.128	-8537.76	-9321.96	-6886.25	-6620.25
48.242	32119	41412.1	31138	27169.2		48.242	-8704.14	-9406.78	-6976.83	-6813.24
48.357	33277.8	42567.1	31872.1	28146.9		48.357	-8854.31	-9461.52	-7031.36	-7022.41
48.471	34223.3	43804.6	32852	28836.4		48.471	-8989.87	-9479.95	-7049.74	-7242.81
48.585	35284.9	44798.1	33521.8	30055.3		48.585	-9117.81	-9465.53	-7037.14	-7462.14
48.7	36429.6	46170.7	34510.5	30987.3		48.7	-9248.17	-9429.28	-7001.25	-7663.93
48.814	37228.8	46894.7	35342.4	31588		48.814	-9389.27	-9383.92	-6950.3	-7835.14
48.929	38318.6	48026.9	35905.3	32749.8		48.929	-9543.14	-9337.41	-6891.24	-7973.87
49.043	39635	49215.4	36706.7	33893.4		49.043	-9704.21	-9290.25	-6827.6	-8092.47
49.158	40794.4	50389.1	37759	34592.3		49.158	-9861.64	-9237.59	-6758.26	-8213.42
49.272	41619.3	51389.3	38141.2	35291.6		49.272	-10003	-9174.73	-6678.27	-8359.02
49.387	42927.3	52320.4	39255.6	36237.7		49.387	-10117	-9101.4	-6582.21	-8540
49.501	44239.3	53526.7	39924.8	37664.6		49.501	-10195.2	-9021.93	-6467.81	-8748.98
49.616	45338.3	54529.7	40531.5	38405.4		49.616	-10233	-8940.96	-6337.48	-8962.97
49.73	46388.9	55374.6	41252.2	39614.2		49.73	-10231.4	-8857.92	-6196.88	-9152.73
49.844	47559.5	56441.8	42077.7	40723.1		49.844	-10196.9	-8763.98	-6051.65	-9293.67
49.959	48867.3	57597.1	42406.8	41811.4		49.959	-10140.3	-8644.44	-5904.84	-9373.29
50.073	49816.4	58483.4	43440.9	42613.1		50.073	-10072.2	-8485.88	-5756.41	-9393.89
50.188	50772.1	59758.1	44003.2	44462.8		50.188	-9998.54	-8284.77	-5605.13	-9372.43
50.302	52060.5	60499.4	44474.1	44881.2		50.302	-9918.72	-8051.36	-5450.81	-9337.11
50.417	53418.5	61274.8	45087.8	45946.7		50.417	-9827.24	-7805.17	-5295.93	-9320.16
50.531	54249.9	62072.1	45889.8	46992.8		50.531	-9718.37	-7563.74	-5145.71	-9346.94
50.646	55205.7	62915	46340.4	47993.9		50.646	-9590.37	-7331.8	-5006.64	-9424.98
50.76	56460.8	63841	46733.5	49351.6		50.76	-9446.73	-7098.8	-4883.09	-9538.73
50.875	57547.8	64708.4	47311.1	49944.8		50.875	-9293.81	-6846.72	-4773.22	-9653.48
50.989	58388.8	65483.8	47873.3	51796.2		50.989	-9136.62	-6563.73	-4666.59	-9727.48
51.103	59340.6	66306.8	48513.7	52835.5		51.103	-8974.65	-6253.74	-4546.61	-9727.51
51.218	60523.1	66730.3	49046	53845.5		51.218	-8800.37	-5935.7	-4398.4	-9641.52
51.332	61392.5	67326.9	49595.8	55023.1		51.332	-8601.82	-5632.91	-4217.98	-9483.09
51.447	62637.5	67782.4	50109.3	56274.4		51.447	-8368.76	-5360.63	-4016.79	-9285.48
51.561	63477.1	68830.9	50266.2	56682.9		51.561	-8098.72	-5119.85	-3817.25	-9087.31
51.676	63942.8	69112.8	50552.3	57821.4		51.676	-7798.55	-4900.2	-3641.93	-8916.58
51.79	64918.7	69672.4	51077.7	58989.2		51.79	-7480.72	-4688.22	-3502.49	-8780.08
51.905	65781.4	70041.4	51538.5	59900.3		51.905	-7157.65	-4473.57	-3395.83	-8663.61
52.019	66619	70688.4	51800.1	61000.6		52.019	-6839.14	-4250.65	-3309.3	-8541.75
52.134	66939.5	71029.9	52333.3	61510.5		52.134	-6533.42	-4016.57	-3230.05	-8391.54
52.248	67963.8	71544.9	52659.8	63180.9		52.248	-6248.62	-3770.75	-3151.77	-8203.11
52.362	68278.4	71952.5	52661.4	63625.7		52.362	-5991.45	-3516.39	-3074.81	-7982.79
52.477	68995.1	72227.2	53320.5	64426.1		52.477	-5763.06	-3262.48	-3001.52	-7748.5
52.591	69671.7	72594.3	53722.4	65163.1		52.591	-5556.36	-3023.08	-2932.23	-7520.22
52.706	70206.7	72778.8	53897	66352.3		52.706	-5357.75	-2812.86	-2865.38	-7310.58
52.82	70900.7	72903	54174.3	66739		52.82	-5153.15	-2641.72	-2800.75	-7119.79
52.935	71420.2	73534	54609.3	67627.7		52.935	-4934.29	-2511.28	-2742.86	-6937.7
53.049	71696	73602.1	54913.1	68587.1		53.049	-4701.5	-2415.4	-2700.68	-6750.78
53.164	72306.6	73876.1	55166.9	69388.8		53.164	-4462.14	-2343.43	-2683.88	-6550.07
53.278	72875.8	74033.8	55039	69686.2		53.278	-4226.09	-2284.1	-2696.65	-6334.78
53.393	73039.2	74394.9	55908.8	70518.1		53.393	-4001.65	-2228.71	-2733.64	-6109.43
53.507	73526.9	74845.2	56081.3	71142.2		53.507	-3793.5	-2173.85	-2780.49	-5877.09
53.621	73882.2	74788.9	56390.4	71834.2		53.621	-3602.76	-2122.86	-2819.73	-5634.64
53.736	74355.9	75223	56784.2	72300.1		53.736	-3428.61	-2084.69	-2838.45	-5374.5
53.85	74616.3	75120.8	57182.6	73272.6		53.85	-3270.21	-2068.64	-2833.53	-5092.6
53.965	74863.4	75453.6	57382.4	73488		53.965	-3128.05	-2077.25	-2811.36	-4796.31
54.079	75306.1	75927.4	57682.6	73856.5		54.079	-3003.8	-2102.2	-2782.81	-4506.02
54.194	75410	75950	57915.1	74389.6		54.194	-2899.57	-2126.73	-2757.43	-4247.7
54.308	75976.5	76518.5	58459.2	74431		54.308	-2816.91	-2133.66	-2739.35	-4041.18
54.423	76112	76608.9	58715.4	75386.2		54.423	-2756.18	-2113.65	-2727.18	-3891.39
54.537	76461.9	76850.6	58776.4	75642.8		54.537	-2715.59	-2068.53	-2716.01	-3787.56
54.652	76445.2	76941.6	59334	76001.7		54.652	-2689.65	-2008.55	-2701.13	-3709.01
54.766	77120.2	77251.2	59709	76313.1		54.766	-2669.21	-1946.54	-2681.62	-3633.01
54.88	77472.4	77674.1	59939.9	76869.8		54.88	-2644.26	-1893.63	-2662.99	-3540.96
54.995	77652.3	77531.2	60191.6	77517.4		54.995	-2609.38	-1858.33	-2657	-3423.08
55.109	77770.2	77858.6	60396.3	77674.8		55.109	-2568.06	-1847.26	-2677.1	-3281.37
55.224	78258.8	78161.8	60703.3	77848.5		55.224	-2531.88	-1865.57	-2730.42	-3129.94
55.338	78311.1	78132.9	61117.2	78311.4		55.338	-2514.68	-1915.41	-2811.25	-2990.1
55.453	78704.9	78733.5	61450.5	78500		55.453	-2525.72	-1993.83	-2900.43	-2880.99
55.567	78974.7	78549	61999.6	78988.4		55.567	-2565.33	-2091.9	-2972.69	-2810.82
55.682	79277.9	79242.9	62380.2	78952.6		55.682	-2625.69	-2196	-3008.74	-2773.47
55.796	79776.4	79442.1	62847.2	79797.1		55.796	-2694.61	-2291.33	-3004.71	-2753.25
55.911	79796.6	79719.4	62807.9	80137.1		55.911	-2759.9	-2366.27	-2973.31	-2734.8
56.025	80380.6	80073.6	63333.8	80021.5		56.025	-2812.23	-2415.19	-2935.39	-2711.25
56.139	80648.6	80203.9	63414.8	80493.4		56.139	-2846.04	-2438.98	-2907.51	-2685.57
56.254	80821.8	80482.6	63977.7	80714.7		56.254	-2859.72	-2443.02	-2893.86	-2664.96
56.368	81424.3	81079.5	64417.2	80997.8		56.368	-2855.66	-2434.42	-2888.03	-2652.7
56.483	81466.9	81061.5	64865.5	81687.8		56.483	-2840.4	-2420.19	-2882.38	-2644.57
56.597	81868.1	81344.6	64696.7	81713.3		56.597	-2823.51	-2406.3	-2876.6	-2631.35
56.712	82214.5	81619	65262.2	81919.3		56.712	-2815.42	-2396.65	-2878.93	-2604.39
56.826	82319.8	81926.1	65521.3	82210.7		56.826	-2824.19	-2392.09	-2898.87	-2559.42
56.941	82741.1	82303	65853.8	82780.5		56.941	-2852.79	-2391.13	-2938.8	-2497.59
57.055	83178.6	82560.9	66366.2	82903.4		57.055	-2898.99	-2392.12	-2991.17	-2425.4
57.17	83421.6	82726.3	66719.3	83231.8		57.17	-2956.22	-2395.18	-3043.04	-2355.74
57.284	83775.2	82884.5	66983.2	83171.5		57.284	-3015.58	-2401.64	-3082.87	-2306.42
57.398	83971.4	83448.5	67344.3	83544		57.398	-3066.53	-2410.68	-3104.43	-2295
57.513	84514.4	83485.9	67703.2	83824.7		57.513	-3097.67	-2417.08	-3105.66	-2329.09
57.627	85064.1	84046.8	68101.2	84130		57.627	-3099.27	-2412.43	-3086.23	-2398.14
57.742	85361.2	84248.4	68604.2	84380.5		57.742	-3067.5	-2390.62	-3047.33	-2472.8
57.856	85234.4	84562.2	69011.1	84855.3		57.856	-3007.62	-2352.69	-2993.6	-2514.09
57.971	85911.4	84560.1	68853.6	85378.4		57.971	-2933.24	-2307.45	-2933.43	-2490.1
58.085	86188.8	84849.6	69302.1	85712.8		58.085	-2861.39	-2266.25	-2875.78	-2391.95
58.2	86462.5	85311.1	69826.7	85666.9		58.2	-2806.1	-2235.88	-2825.16	-2240.01
58.314	86468.4	85392.2	70147.4	85307		58.314	-2773.63	-2214.73	-2780.31	-2075.55
58.429	87107.8	85785	70505	86171.2		58.429	-2761.31	-2194.43	-2738.35	-1940.81
58.543	87237.1	85913.7	70578.5	86058.6		58.543	-2759.09	-2165.81	-2700.41	-1859.24
58.657	87741.1	86340.6	70918.6	86389.6		58.657	-2753.88	-2123.98	-2672.72	-1827.29
58.772	87900.1	86427.6	71188.5	86761.9		58.772	-2735.14	-2070.68	-2661.41	-1821.33
58.886	88413.7	86550.2	71476.2	86856.5		58.886	-2699.13	-2012.25	-2665.06	-1813.88
59.001	88352.4	86904.8	72035.2	86985.4		59.001	-2649.01	-1956.07	-2672.28	-1788.31
59.115	88749.9	87205.5	72252.1	87321.9		59.115	-2591.12	-1907.62	-2666.64	-1745.82
59.23	89070.1	87239.6	72500	87724.2		59.23	-2530.05	-1868.59	-2635.74	-1703.35
59.344	89505.6	87408.4	72870.9	87392.4		59.344	-2467.05	-1836.54	-2578.24	-1684.06
59.459	89575.7	87709.5	73190.3	87500.8		59.459	-2402.31	-1805.03	-2504.91	-1703.97
59.573	89764.2	87989	73299.7	87766.9		59.573	-2338.52	-1765.34	-2433	-1760.44
59.687	90142.3	88172.7	73441.5	88752.2		59.687	-2281.21	-1710.11	-2377.4	-1829.04
59.802	90273.9	88512.2	73784.9	88429.9		59.802	-2234.52	-1637.49	-2343.66	-1873.26
59.916	90405.1	88218.3	74294.9	88753.9		59.916	-2195.84	-1553.63	-2326.75	-1862.92
60.031	90804.6	88639.1	74527.6	89185.7		60.031	-2153.68	-1470.11	-2315.91	-1791.12
60.145	91249.2	88882.6	74563	89302.6		60.145	-2092.83	-1399.37	-2302.29	-1679.21
60.26	91473.2	88876.2	75055.2	89185.7		60.26	-2003.74	-1349.56	-2283.68	-1566.64
60.374	91232.4	88980.9	75064.1	88811.4		60.374	-1890.15	-1322.35	-2262.99	-1490.85
60.489	91721	89158.1	75404.6	89801.5		60.489	-1769.06	-1313.11	-2243.32	-1469.08
60.603	91602	89396.6	75862	89970.4		60.603	-1662.83	-1312.76	-2223.95	-1491.27
60.718	91836.5	89496.1	75958.2	89784.4		60.718	-1588.18	-1310.73	-2200.46	-1528.12
60.832	92131.8	89836.7	76193.8	90381.3		60.832	-1549.66	-1298.52	-2168.13	-1547.87
60.946	92348.8	89760.9	76358.1	90158.5		60.946	-1540.6	-1272.51	-2125.5	-1531.7
61.061	92225.3	89825.5	76750.1	90722.1		61.061	-1548.56	-1234.35	-2075.49	-1480.3
61.175	92498.6	90153.9	76994.2	90658.5		61.175	-1560.94	-1189.1	-2024.23	-1411.34
61.29	92909.8	90205	77075.9	90929.5		61.29	-1568.3	-1142.75	-1978.51	-1350.35
61.404	92981.3	90379.9	77090.3	90545.4		61.404	-1565.6	-1101.72	-1943.23	-1320.21
61.519	93064	90474.1	77648.7	91075.9		61.519	-1552.68	-1073.51	-1920.23	-1331.05
61.633	93235.5	90377.8	77841.9	91193.3		61.633	-1533.77	-1066.28	-1909.53	-1375.07
61.748	93303.8	90667.6	78084.7	91658.2		61.748	-1515.75	-1085.98	-1912.25	-1430.06
61.862	93778.6	90720.1	78049.9	91648.3		61.862	-1505.22	-1132.07	-1932.12	-1469.77
61.977	93721.5	90918.1	78384.5	91739.6		61.977	-1506.66	-1195.98	-1972.48	-1476.74
62.091	93693.3	91249	78389.9	92282.8		62.091	-1521.37	-1263.62	-2030.33	-1448.94
62.205	94224	91229.6	79136.2	91936.7		62.205	-1547.54	-1321.27	-2092.96	-1398.02
62.32	94241.3	91517.7	79429.5	92385.1		62.32	-1581.09	-1360.86	-2141.77	-1340.58
62.434	94470.2	91585.2	79397.4	92269.4		62.434	-1616.92	-1381.64	-2161.86	-1289.95
62.549	94636.9	91767.4	79795.7	92745.5		62.549	-1650.38	-1389.09	-2149.36	-1252.59
62.663	94841.9	92049.4	79808.6	92885.4		62.663	-1678.32	-1391.73	-2111.25	-1230.39
62.778	95004.6	92071.4	80111.6	92782.9		62.778	-1698.47	-1398.68	-2058.71	-1224.05
62.892	95148.8	92171.6	80525.1	92759.4		62.892	-1708.12	-1416.77	-2001.16	-1233.82
63.007	95457.1	92452.1	80978.7	93184.6		63.007	-1703.75	-1447.29	-1945.87	-1256.16
63.121	95816.1	92468.2	80434.4	93360.3		63.121	-1682.08	-1483.39	-1900.89	-1281.25
63.236	95539.6	92858.6	81105.4	93776.8		63.236	-1642.49	-1509.75	-1875.23	-1294.62
63.35	96044.8	93169.1	81062.7	93542		63.35	-1587.47	-1507.63	-1872.92	-1284.12
63.464	96162.8	93129.6	81480	93673.4		63.464	-1521.18	-1463.08	-1885.95	-1245.84
63.579	96126.9	93619.4	81764.7	94206.3		63.579	-1446.58	-1374.45	-1892.73	-1184.22
63.693	96427.3	93244	82003.7	93841.7		63.693	-1363.12	-1254.01	-1866.42	-1106.29
63.808	96586.1	93585.1	82410.3	94304.9		63.808	-1267.5	-1121.49	-1788	-1014.44
63.922	96682.5	93498.8	82284.6	94014		63.922	-1156.75	-994.226	-1655.9	-904.28
64.037	96649.4	93778.3	82386.1	94758.6		64.037	-1031.47	-879.399	-1486.5	-768.842
64.151	96968.5	93969.8	82619.8	94525.6		64.151	-898.052	-773.567	-1305.72	-605.859
64.266	96867.4	93755.8	82691	94265.9		64.266	-766.437	-668.394	-1137.9	-423.538
64.38	96689.9	93987.1	82764.6	94492.1		64.38	-645.465	-557.325	-997.686	-239.069
64.495	96931.6	93923.6	82776.4	94249.5		64.495	-537.355	-439.205	-887.837	-70.796
64.609	97091.9	94000.5	82874.8	94492.2		64.609	-435.636	-317.046	-801.409	69.804
64.723	97056.1	93965.4	83210.1	94323.8		64.723	-328.927	-195.29	-726.397	181.677
64.838	97164.2	93993.5	82924.6	94453		64.838	-208.086	-77.4	-650.434	272.012
64.952	96873.8	93896.3	83268.8	94319.6		64.952	-72.202	34.563	-565.11	355.411
65.067	96970.9	94040.5	83244.5	93966.9		65.067	70.099	144.436	-468.23	431.669
65.181	96980.3	93730.7	83171.7	94163.1		65.181	205.325	247.088	-364.174	508.363
65.296	96802.7	93767.6	83257.8	94378.8		65.296	323.201	345.027	-260.83	592.069
65.41	96783.7	93914	83210.3	94161.6		65.41	417.428	442.325	-165.293	683.493
65.525	96727.9	93651.7	83210.2	94039.8		65.525	487.246	543.151	-79.762	773.584
65.639	96566.5	93732.2	83184.6	93705.1		65.639	536.738	649.102	-0.219	845.692
65.754	96608.8	93410.2	83265.6	93394.4		65.754	573.429	758.36	81.24	887.07
65.868	96440.4	93351.7	83365.5	93863.2		65.868	607.461	867.142	175.851	902.711
65.982	96564.5	93354.2	83149.1	93542.4		65.982	649.576	972.21	282.554	918.356
66.097	96264.5	93204.3	83101.5	93745.2		66.097	708.728	1071.93	390.565	967.633
66.211	96315.3	93054.9	82906.8	93817.8		66.211	789.207	1165.51	487.943	1071.07
66.326	96164.1	92719.1	83049	93093.2		66.326	888.433	1251.36	564.828	1221.05
66.44	96193.2	92761	82824.7	93157.5		66.44	997.103	1326.63	618.224	1384.96
66.555	95680.1	92610.8	82945.7	92776.7		66.555	1102.13	1388.23	652.974	1524.22
66.669	95602.9	92346.6	82648.5	92592.8		66.669	1191.99	1435.1	680.264	1615.56
66.784	95647.1	92054.5	82604.1	92736.3		66.784	1261.93	1469.83	715.454	1660.9
66.898	95344.1	92067	82621.5	92561.5		66.898	1316.08	1499.11	774.342	1680.7
67.013	95218.7	91953.7	82727.8	92362.6		67.013	1364.3	1531.78	867.183	1698.32
67.127	95132.3	91790.2	82674.6	91919.4		67.127	1416.02	1575.08	991.492	1727.6
67.241	94961.7	91439.7	82159.6	91984.8		67.241	1474.34	1630.36	1128.81	1770.35
67.356	94704.6	91403.9	81896.5	91711		67.356	1534.44	1691.65	1250.11	1820.94
67.47	94314.2	91017	81960.5	91734.4		67.47	1586.36	1748.44	1328.59	1872.34
67.585	94414.2	90880	81850.1	91206.6		67.585	1621.42	1790.87	1352.68	1918.13
67.699	94068.7	90685	81468.9	91294.2		67.699	1637.24	1814.56	1331.44	1952.83
67.814	93790.3	90514.4	81596.9	90709.5		67.814	1639.82	1822.46	1290.28	1973.75
67.928	93826.5	90140.2	81483.8	90767		67.928	1640.98	1822.89	1260.22	1984.36
68.043	93614.2	90291.1	81323	90575.5		68.043	1653.13	1826.23	1266.79	1995.64
68.157	93410.3	89860.5	81275.8	90537.5		68.157	1683.64	1841.12	1321.58	2021.44
68.272	93101.8	89605.9	81165.6	90159.9		68.272	1732.21	1872.16	1419.05	2069.83
68.386	93012.6	89606.5	80892.6	90063.2		68.386	1791.93	1919.33	1538.7	2136.61
68.5	92708	89220.2	80455.9	89629.9		68.5	1853.69	1978.45	1652.74	2205.58
68.615	92488.4	89064.9	80476.3	89270		68.615	1911.6	2041.91	1737.22	2256.13
68.729	92092.3	88788.8	80310.8	89396.2		68.729	1966.01	2100.44	1781.17	2273.18
68.844	92203.4	88499.4	79800.1	88957.8		68.844	2022.38	2145.29	1790.1	2253
68.958	91977.5	88179.8	80013.4	88735		68.958	2086.28	2172.45	1781.02	2203.01
69.073	91407.3	88037.3	79866.3	88716.6		69.073	2158.15	2185.43	1772.63	2138.28
69.187	91230.4	87757.1	79725.3	88099.1		69.187	2230.76	2195.01	1776.02	2077.15
69.302	90990.9	87693.8	79030.3	88471.6		69.302	2291.93	2213.92	1792.1	2037.42
69.416	90854.1	87516.5	79151.4	88143.6		69.416	2329.57	2249.06	1816.75	2031.52
69.531	90210	86995.8	79069.7	88016.5		69.531	2336.8	2295.64	1848.33	2062.6
69.645	90296.8	86707.1	78842.2	87453.7		69.645	2314.67	2338.17	1891.26	2123.99
69.759	89703	86527.4	78544.2	87338.3		69.759	2271.75	2358.21	1952.79	2204.55
69.874	89788.7	86111.9	78524.6	87135		69.874	2221.36	2344.44	2035.4	2295.55
69.988	89527.6	86107.5	78149.6	87019.7		69.988	2176.55	2299.46	2132.54	2393.25
70.103	89245.5	85521.6	77687.3	87013.5		70.103	2145.36	2239.83	2229.95	2493.66
70.217	88898.8	85735.8	77542.6	86125.4		70.217	2129.75	2190.19	2311.12	2584.92
70.332	88527.1	85401.7	77660.6	85876.9		70.332	2127.85	2174.62	2362.09	2646.11
70.446	88668.2	85005.9	76981.5	86027.8		70.446	2138.97	2207.99	2373.85	2656.19
70.561	88250.4	84989.9	76627.1	85235		70.561	2166.3	2290.05	2343.09	2608.79
70.675	87942.5	84720.4	76563.2	85125.2		70.675	2214.8	2404.29	2274.36	2521.77
70.79	87782.5	84065.6	76443	85285.6		70.79	2285.72	2521.7	2181.41	2433.51
70.904	87548.9	83879.7	76220	85127.1		70.904	2372.2	2610.24	2086.33	2386.46
71.018	87031.7	83444.1	76022.2	84689.5		71.018	2459.49	2646.93	2013.79	2406.55
71.133	86707.8	83276.6	75902.1	84505.9		71.133	2530.11	2627.1	1983.45	2489.3
71.247	86437.1	82900.3	75632.1	84077.2		71.247	2571.79	2566.59	2004.04	2602.62
71.362	86150.9	82888.8	75448.3	83599.2		71.362	2583.02	2494.85	2072.35	2704.77
71.476	85938.3	82684.8	75229.2	83137.9		71.476	2574.11	2442.37	2174.75	2765.84
71.591	85715	82311.8	74935.9	83586.2		71.591	2561.82	2428.48	2290.87	2780.59
71.705	85286.2	81879.4	74594.9	83151.5		71.705	2561.64	2455.44	2396.95	2764.33
71.82	85055.4	81812.9	74551.6	82737.3		71.82	2581.15	2509.94	2471.14	2737.47
71.934	84907.3	81624.6	73645.2	82001.7		71.934	2617.16	2570.24	2500.16	2711.7
72.049	84463.7	80838.8	73875.7	82488.1		72.049	2657.18	2614.55	2485.06	2686.16
72.163	83973.9	80876	73692.3	81956.4		72.163	2685.34	2628.6	2442.72	2654.09
72.277	83724.1	80475.3	73341.7	81503.7		72.277	2689.34	2610.48	2399.36	2611.72
72.392	83572.1	80240.6	73345.7	81393.5		72.392	2666.96	2572.2	2378.81	2563.2
72.506	83114.2	79983.7	72796.2	81412.5		72.506	2627.52	2535.52	2391.4	2520.74
72.621	83083.7	79930.5	72768.1	80739.5		72.621	2587.77	2523.09	2429.68	2500.86
72.735	82773.7	79730.3	72478.5	80869.4		72.735	2562.76	2547.9	2473.21	2519.07
72.85	82426.7	79180.5	71833.9	80669.3		72.85	2558.65	2606.46	2499.61	2582.4
72.964	82173.8	78763.3	71887.1	80373.2		72.964	2570.63	2680.23	2495.4	2682.89
73.079	81733.2	78665.4	71703.8	79942.9		73.079	2587.9	2744.46	2461.6	2796.51
73.193	81455.8	78378.4	71340.9	79620.7		73.193	2601.76	2779.02	2412.01	2891.24
73.308	81259.7	77800.5	71001.3	78938		73.308	2610.63	2776.03	2366.01	2942.46
73.422	81108	77647.5	71309.6	79018.1		73.422	2619.2	2741.41	2339.35	2946.18
73.536	80746	77419.4	70550.8	78948.7		73.536	2632.34	2690.55	2337.64	2920.51
73.651	80284.3	77390.3	70563.1	78564		73.651	2649.69	2641.33	2354.81	2893.25
73.765	80124.3	76622.2	70338.8	78310.7		73.765	2665.1	2607.32	2378.11	2883.08
73.88	79722	76763.6	69691.6	77992.6		73.88	2671.44	2593.68	2396.24	2887.56
73.994	79390.8	76327.4	69646.6	77423.6		73.994	2666.91	2596.34	2405.86	2885.74
74.109	79054.6	76082.3	69715.4	77485.8		74.109	2656.93	2604.85	2412.33	2853.43
74.223	79169	75675.4	69289.2	76940.1		74.223	2650.84	2606.8	2423.8	2780.56
74.338	78562.5	75457.6	69033.5	76479.3		74.338	2655.37	2593.06	2444.35	2680.25
74.452	78302.2	75069.2	68585.3	76671		74.452	2670.19	2561.21	2471.12	2583.66
74.567	77961.3	75033.6	68560.6	77006		74.567	2688.67	2516.08	2497.34	2523.73
74.681	77649.5	74626.2	68110.7	75922.8		74.681	2703.16	2467.22	2517.23	2516.96
74.795	77389.4	74414.5	68153.7	75978.9		74.795	2709.91	2425.18	2528.16	2554.48
74.91	77046.3	74295.6	67723.8	75581.6		74.91	2710.33	2398.53	2529.93	2607.19
75.024	76950.6	73754.3	67345.8	75451.5		75.024	2708.13	2393.54	2523.75	2641.35
75.139	76313.5	73649.3	67051.6	74989.6		75.139	2705.76	2414.72	2513.42	2635.77
75.253	76156.8	73475.3	66992	74509.5		75.253	2702.88	2463.34	2506.8	2591.39
75.368	75874.8	73191.2	66694.8	74810.7		75.368	2697.52	2534.78	2514.17	2529.71
75.482	75438.5	72889.6	66606.2	74262.3		75.482	2688.4	2616.03	2542.65	2482.37
75.597	75283	72491.6	65930.3	74378.6		75.597	2675.48	2688.1	2590.52	2476.4
75.711	74954.7	71707	66016.1	73854.9		75.711	2659.3	2732.69	2645.65	2522.07
75.826	74625.1	72146.3	65702.6	73781.1		75.826	2639.85	2739.49	2690.04	2608.76
75.94	74326	71606.7	65049.7	73348.8		75.94	2616.53	2709.3	2707.91	2709.96
76.054	73976.3	71171.3	64928.2	72923.5		76.054	2589.09	2651.31	2692.32	2794.84
76.169	73920.8	71060.6	64802.1	72923.2		76.169	2559.11	2578.53	2647.02	2839.6
76.283	73420.8	70497.2	64508.6	72304.2		76.283	2530.96	2504.47	2583.25	2835.18
76.398	73093.8	70718.5	64187.4	72097.6		76.398	2511.38	2441.72	2514.05	2789.01
76.512	73017.4	70223.4	63995.8	71922.5		76.512	2507.56	2400.51	2451.02	2721.01
76.627	72677.6	69958.1	63614.5	71907.1		76.627	2523.93	2386.78	2404.2	2656.65
76.741	72535.7	69698.9	63539.3	71178.4		76.741	2558.76	2400.24	2383.25	2618.61
76.856	71925.4	69619.9	63268.4	71294.4		76.856	2603.14	2434.64	2395.89	2619.89
76.97	71813.3	69133.8	63252.2	71271.1		76.97	2643.78	2479.68	2442.86	2660.64
77.085	71358.4	68901.4	62854.8	70643.8		77.085	2668.96	2524.23	2513.57	2729.2
77.199	71170.7	68659.1	62410.2	70046.8		77.199	2673.88	2559.32	2587.68	2807.37
77.313	70794.2	68296.5	62183.5	70335.4		77.313	2662.57	2579.91	2643.65	2876.53
77.428	70621.8	68077	61850	69958.2		77.428	2645.18	2585.42	2668.99	2922.12
77.542	70194.1	67787.8	61582.2	69441.5		77.542	2631.91	2578.44	2665.47	2935.61
77.657	70176.6	67606.5	61540.7	69104.5		77.657	2627.57	2562.93	2645.67	2914.84
77.771	69787.5	67233.5	61196.5	68980.9		77.771	2628.9	2542.8	2623.53	2864.63
77.886	69245.7	66834.5	60805.1	68448.8		77.886	2626.55	2521.35	2606.45	2796.06
78	69166.9	66849.9	60730.8	68764.4		78	2610.65	2500.91	2593.09	2723.55
78.115	68781.4	66498.3	60232.5	68256.7		78.115	2576.66	2482.02	2577.46	2660.36
78.229	68453.6	66129	60209.5	67475.3		78.229	2528.52	2463.01	2554.66	2615.07
78.343	68345	65968.1	59591	68015.8		78.343	2477.86	2440.91	2523.99	2591
78.458	67911.8	65546.9	59727.6	67412.9		78.458	2439.73	2413.98	2487.95	2587.02
78.572	67795.2	65448.2	59448	67335.8		78.572	2427.08	2384	2449.48	2598.59
78.687	67481.2	65102.8	58994.1	66698		78.687	2445.26	2356.57	2411.01	2618.75
78.801	67287.6	64868.2	58821.2	66785.7		78.801	2489.01	2338.14	2376.37	2639.76
78.916	67102.8	64739.9	58373.1	66357.6		78.916	2543.74	2331.76	2352.62	2655.52
79.03	66388.7	64439.4	58592.4	66422.2		79.03	2591.01	2334.66	2347.76	2663.83
79.145	66129.5	64126.4	58248.6	65344.3		79.145	2616.75	2340.22	2364.15	2666.07
79.259	66158.1	63883.2	57985.9	65756.2		79.259	2617.08	2343.66	2393.08	2664.65
79.374	65707.3	63404.1	57674.6	65716.2		79.374	2599.35	2347.81	2416.78	2658.91
79.488	65255.3	63519.5	57184.5	65110.2		79.488	2577.51	2363.53	2418.29	2643.59
79.602	65178.9	63072.9	57045.5	64484.4		79.602	2565.27	2403.2	2393.07	2611.98
79.717	64906.6	63099.9	56944.2	64448.1		79.717	2569.48	2470.14	2352.8	2562.33
79.831	64858.3	62742.6	56675.7	64597.5		79.831	2587.4	2551.95	2318.49	2501.81
79.946	64069.1	62356.9	56515.8	64244.9		79.946	2608.73	2623.08	2307.45	2445.28
80.06	64069.2	61812.6	56429.5	63633.3		80.06	2621.92	2656.78	2323.29	2408.92
80.175	63634.3	61690.1	55958.8	63784		80.175	2620.85	2638.93	2355.66	2403.95
80.289	63282.3	61303	55761.7	63474.4		80.289	2607.87	2574.93	2388.84	2432.94
80.404	63230.6	61056.1	55382.1	63399.3		80.404	2590.66	2485.89	2413.03	2489.49
80.518	62856.7	61055.6	55348.9	63103		80.518	2575.41	2397.33	2430.54	2560.42
80.633	62552.6	60681.8	54825	62309		80.633	2561.16	2328.31	2452.82	2629.68
80.747	62272.6	60415.6	54810	62655.1		80.747	2539.68	2287.21	2490.22	2683.54
80.861	61975.7	60163.2	54899	62289		80.861	2501.24	2274.55	2542.09	2714.52
80.976	61554.6	59866.6	54049.7	61675.6		80.976	2442.32	2287.72	2593.71	2723.17
81.09	61319.4	59734.6	53922	61566.3		81.09	2370.77	2323.23	2622.86	2716.69
81.205	61107.8	59562.2	53598.9	61356.6		81.205	2304.39	2374.71	2611.66	2705.16
81.319	61002.2	59276.4	53448.2	61063.9		81.319	2263.98	2430.88	2556.26	2696.35
81.434	60705	58837.3	52808.1	61214.8		81.434	2263.88	2476.62	2468.72	2692.49
81.548	60449.1	58415.9	53044.6	60232.2		81.548	2305.31	2497.45	2371.28	2690.89
81.663	60354.1	58484.4	52640.4	60097.3		81.663	2375.97	2484.44	2287.2	2687.64
81.777	59795.4	58003.5	52506.3	60406		81.777	2455.21	2436.3	2233.39	2680.56
81.892	59692.5	57753.4	52179.9	59549.4		81.892	2522.53	2359.05	2217.56	2668.24
82.006	59065.4	57437.3	52128.4	59504.8		82.006	2564.51	2264.12	2238.56	2646.73
82.12	59115	57195.8	51620.3	59446.4		82.12	2577.82	2166	2287.57	2609.33
82.235	58693.5	57243.2	51786.2	59018.9		82.235	2567.24	2079.75	2348.72	2552.08
82.349	58322	56920.1	51399.8	58414.5		82.349	2541.35	2018.19	2401.09	2482.26
82.464	58182.9	56522.2	51010.5	58328.9		82.464	2508.09	1989.86	2424	2421.2
82.578	57898.6	56616.9	50581.6	58549.2		82.578	2472.71	1998.2	2405.3	2395.97
82.693	57521.1	56337.7	50625.4	58193.9		82.693	2437.8	2041.13	2347.93	2422.73
82.807	57391.9	56057.8	50096.2	58066.3		82.807	2404.99	2110.51	2270.46	2493.4
82.922	56974	55781.1	50184.6	57718.9		82.922	2376.3	2192.33	2199.7	2576.67
83.036	56875.7	55898.2	49828.2	57306.6		83.036	2354.28	2268.67	2159.73	2633.87
83.151	56450.7	55198.4	49856.2	56757.1		83.151	2341.19	2322.95	2162.46	2640.18
83.265	56489	55005.2	49612.6	56950.5		83.265	2338.01	2346.26	2204.84	2596.8
83.379	56051.6	54833.8	49116.9	56391		83.379	2344.58	2341.49	2272.1	2527.75
83.494	55618.4	54307.2	49155.5	56257.2		83.494	2360.37	2321.89	2344.35	2464.6
83.608	55642.2	54571.2	48831.8	56502.9		83.608	2384.53	2304.18	2403.02	2430.11
83.723	55253.1	54039.2	48532.6	55696.7		83.723	2414.71	2300.16	2435.34	2429.61
83.837	55051.5	53697.6	48131.9	55680.1		83.837	2445.71	2311.33	2436.95	2452.92
83.952	54733.2	53882.4	48024.4	55599.5		83.952	2470.01	2329.77	2413.16	2483.25
84.066	54305.4	53160.4	47822.1	54898.2		84.066	2480.69	2344.03	2377.81	2506.7
84.181	54071.2	52928.6	47275.8	54927		84.181	2474.65	2346.39	2348.56	2518.08
84.295	53927.1	52849.1	47250.3	54766.2		84.295	2453.77	2337.09	2338.64	2521.67
84.41	53318.7	52462.4	47217.1	54236.6		84.41	2422.85	2323.35	2348.54	2527.38
84.524	53415.2	52185.3	47008	54050		84.524	2385.95	2313.88	2363.37	2544.3
84.638	53102.8	52195.3	46488.1	54102.5		84.638	2344.3	2312.1	2360.24	2573.72
84.753	52610.8	51718.5	46234	53805.2		84.753	2297.59	2312.88	2323.06	2605.3
84.867	52532.4	51625.1	45824.1	53194.2		84.867	2247.66	2304.73	2255.74	2619.66
84.982	52219.6	51318.8	45757.2	53286.4		84.982	2201.4	2277.05	2183.39	2597.75
85.096	51805	50777.5	45590.6	52727.6		85.096	2169.44	2227.76	2139.47	2533.12
85.211	51983.4	50720.3	45600	52551.2		85.211	2160.99	2166.21	2145.71	2439.32
85.325	51538.4	50587.6	45326.6	52010.6		85.325	2177.75	2109.27	2198.26	2346.43
85.44	51413.3	50378.3	45121.9	52353.8		85.44	2212.19	2073.1	2269.32	2287.09
85.554	51096.3	50157.1	44999.9	52154.7		85.554	2251.17	2065.58	2323.44	2279.37
85.669	50742.7	49946.5	44168.6	51954.1		85.669	2283.07	2083.62	2338.34	2317.92
85.783	50471.8	49745.9	44050.2	51551.1		85.783	2302.78	2115.48	2316.52	2378.7
85.897	50207.5	49350.8	44094.7	51153		85.897	2311.92	2145.96	2281.16	2433.09
86.012	50144.8	49330.4	43809.8	50981.3		86.012	2314.56	2161.95	2259.69	2461.61
86.126	49743.2	49000.1	43645.1	50727.2		86.126	2312.77	2157.68	2266.74	2459.32
86.241	49385.8	48584.4	43454.7	50892.4		86.241	2304.66	2137.84	2296.97	2434.18
86.355	49191.9	48395.7	43136.2	50124.7		86.355	2286.34	2117.07	2330.31	2402.2
86.47	49181.6	48363.6	42849.4	49853.5		86.47	2255.71	2114.24	2344.94	2382.47
86.584	48554.5	47941.8	42669.4	49907.8		86.584	2215.89	2142.63	2329.43	2390.74
86.699	48358.8	48060.3	42150.8	49796.6		86.699	2175.68	2201.22	2287.71	2431.41
86.813	48203.6	47713.9	42241.2	49661.8		86.813	2146.28	2272.74	2235.44	2493.67
86.928	48088.9	47391.7	41772.9	49132		86.928	2135.66	2330.58	2190.53	2556.2
87.042	47872.4	47086.7	41783	48857.5		87.042	2144.47	2351.07	2164.11	2599.82
87.156	47474.3	46629.2	41713	48483.6		87.156	2165.75	2324.56	2156.29	2618.65
87.271	47244.9	46455.8	41145.2	48330.8		87.271	2188.75	2259.03	2158.38	2621.01
87.385	47043.7	46402.4	41023.5	48054.8		87.385	2204.09	2176.02	2158.77	2618.81
87.5	46921.3	45964.6	40823.2	48087.8		87.5	2207.77	2101.55	2148.19	2615.86
87.614	46314.9	45820.1	40718.7	47914.7		87.614	2202.11	2056.37	2122.69	2604.79
87.729	46263	45600.5	40314	46872.7		87.729	2193.99	2048.47	2084.01	2576.06
87.843	46058.2	45602.3	40172	47235		87.843	2190.84	2070.94	2038.84	2530.29
87.958	45818.6	45368.9	39816.1	46638.4		87.958	2197.26	2105.89	1996.73	2482.45
88.072	45547.2	44898.9	39853.4	46488.5		88.072	2213.33	2133.78	1966.75	2453.48
88.187	45282.1	44597.6	39631.4	46695.3		88.187	2235.78	2143.14	1954.32	2455.72
88.301	44941.9	44466.6	39311.3	46155.7		88.301	2260.15	2135.01	1960.06	2483.27
88.415	44799	44144	39194.6	45837		88.415	2282.24	2119.89	1981.79	2514.72
88.53	44608	44162.5	39086.4	45733.2		88.53	2298.42	2109.95	2017.54	2526.09
88.644	44193.6	43938.7	38653.4	45290.2		88.644	2305.39	2112.5	2066.78	2505.03
88.759	43962.9	43338.4	38559.8	44972		88.759	2300.75	2127.21	2128.18	2457.44
88.873	43709.2	43448.4	38372.2	44892.3		88.873	2283.58	2146.91	2196.19	2403.35
88.988	43534.9	43206	38415.5	44601		88.988	2255	2160.44	2259.44	2365.57
89.102	43007.2	42861.5	37759.5	44566.3		89.102	2218.1	2156.5	2303.65	2358.48
89.217	43089.3	42620.8	37420.4	44287.8		89.217	2177.53	2128.33	2316.55	2382.66
89.331	42570.9	42205.9	37482.2	43887.4		89.331	2139.61	2077.36	2292.17	2426.32
89.446	42444.8	42162	37092.9	43751.7		89.446	2112.16	2012.91	2232.71	2471.2
89.56	42272	41790.5	36937.1	43533.7		89.56	2103.16	1947.86	2148.66	2498.73
89.674	41882.9	41816.9	36462.2	43188.4		89.674	2117.78	1893.07	2057.64	2494.86
89.789	41737.6	41575.7	36297	42935.7		89.789	2153.66	1855.37	1980.53	2454.18
89.903	41590.9	41330.3	36414.4	42635.3		89.903	2198.08	1839.59	1934.21	2382.42
90.018	41453.7	40956.7	36060.5	42299.3		90.018	2229.75	1851.18	1923.97	2295.9
90.132	40870.3	40786	36047.6	42263.2		90.132	2226.7	1894.2	1941.14	2216.3
90.247	40540.9	41002.5	35746.9	42118.3		90.247	2176.1	1964.51	1968.77	2161.9
90.361	40357.8	40568.6	35414.5	41814.9		90.361	2079.98	2044.51	1991.8	2139.34
90.476	40095.3	40522.7	35019.9	41677.8		90.476	1953.37	2106.19	2003.92	2140.91
90.59	40039.3	39794.7	35176.7	41633.8		90.59	1817.18	2123.19	2006.61	2149.33
90.705	39822.2	39684.5	34986.6	41140.8		90.705	1691.89	2084.62	2002.32	2147.75
90.819	39570.8	39504	34647.1	40852		90.819	1595.31	2001.46	1988.74	2129.02
90.933	39403.3	39140	34408.1	40748.1		90.933	1543.41	1901.31	1959.42	2099.04
91.048	39211.4	39209.2	34229.8	40616.4		91.048	1548.47	1815.82	1910	2072.67
91.162	39214.5	39000.8	34076.6	40584.7		91.162	1613.89	1767.42	1844.83	2065.33
91.277	39153.2	38660.9	33641.5	40004.8		91.277	1728.81	1761.79	1778.88	2085.32
91.391	38823.9	38655.8	33646.3	40007.7		91.391	1869.22	1787.78	1733.32	2130.21
91.506	38266.4	38252.3	33476.6	39678		91.506	2007.1	1823.78	1726.9	2188.73
91.62	38067.4	38052.1	33237.2	39705.1		91.62	2121.65	1847.35	1767.36	2246.9
91.735	37881.5	37798.7	33208	38785.9		91.735	2204.44	1844.7	1846.56	2295.65
91.849	37726.6	37551.3	32955.1	39180.3		91.849	2254.84	1815.95	1941.59	2334.95
91.964	37489.8	37523	32692.2	38624.4		91.964	2271.55	1774.41	2022.27	2370.21
92.078	36966.7	37086.7	32372.4	38700		92.078	2248.51	1740.11	2062.77	2402.78
92.192	36829	37231.3	32154.3	38405.3		92.192	2179.45	1730.4	2052.59	2422.67
92.307	36532.7	36988.9	31956.9	38017.1		92.307	2066.96	1752.27	2001.48	2412.19
92.421	36260.1	36741.6	31608.7	37674		92.421	1927.93	1799.5	1934.25	2359.86
92.536	36146.8	36707.3	31792.3	37058.4		92.536	1790.49	1856.97	1877.58	2273.6
92.65	35983.8	36201.1	31511.8	37639.6		92.65	1683.37	1909.3	1846.11	2181.39
92.765	35882	36006.3	31277.6	37288.2		92.765	1624.41	1948.57	1836.1	2116.47
92.879	35874.2	35837.3	31121.3	36884.8		92.879	1614.83	1975.83	1830.81	2098.94
92.994	35317.6	35709.7	30714.3	36904.3		92.994	1642.43	1995.58	1813.34	2126.2
93.108	35349.8	35426.6	30581.3	36534		93.108	1690.76	2007.71	1778.09	2178.31
93.223	35018.1	35255.6	30482	36226.2		93.223	1748.07	2004.34	1733.69	2231.08
93.337	34902.9	34997.2	30471.8	36108.7		93.337	1809.97	1975.04	1697.16	2267.26
93.451	34700.1	34500	29964.4	35824.2		93.451	1875.25	1917.23	1684.64	2280.61
93.566	34386.3	34384.6	30185.2	35699.3		93.566	1938.72	1843.3	1704.71	2274.4
93.68	34326.2	34443.6	29731.7	35303.3		93.68	1987.46	1777.24	1756.21	2258.42
93.795	34051.7	34132	29737.7	34987.7		93.795	2004.99	1741.95	1829.29	2245.63
93.909	33412.5	34135.8	29338	35130		93.909	1981.64	1745.12	1907.16	2246.84
94.024	33313.4	33897.9	29317.3	34819.2		94.024	1924.42	1773.6	1968.48	2263.91
94.138	33319	33414.6	28984.7	34219.1		94.138	1858.27	1800.67	1992.02	2285.37
94.253	32990.2	33330.7	28573.1	34613.7		94.253	1815.58	1801.16	1964.42	2289.72
94.367	32977.6	33123.5	28528.9	33564.4		94.367	1819.63	1765.18	1887.99	2257.02
94.482	32863.7	32636.3	28056.3	33631.6		94.482	1872.15	1701.96	1783.04	2181.99
94.596	32404.1	33001.9	28361.6	33548.2		94.596	1953.15	1632.44	1680.96	2079.3
94.71	32141.5	32644.1	28056.5	33467.4		94.71	2032.87	1576.48	1610.35	1976.25
94.825	31720.4	32439	28089.5	33398.7		94.825	2087.76	1543.09	1584.32	1897.73
Uba6FL_Uba1MUT_E.coli		Top				Uba6FL_Uba1MUT_E.colil		Bottom
Temperature	buffer	InsP3	InsP5	InsP6		Temperature	buffer	InsP3	InsP5	InsP6
19.97	22470	20762.1	21801.6	20026		19.97	1190.38	700.353	1116.46	767.621
20.083	22238.9	20732.4	21740.8	19990.8		20.083	1136.73	644.016	1018.03	722.611
20.197	22173.2	20433.2	21467.9	20110.4		20.197	1039.28	573.259	873.063	680.24
20.311	22001.7	20362.2	21508.7	20007.8		20.311	900.63	502.223	702.306	643.343
20.425	21775.3	20446.7	21264.2	19885.7		20.425	742.831	450.325	547.449	612.089
20.539	22059.4	20307.7	21458.8	19795.1		20.539	600.31	435.164	450.197	583
20.653	21796.7	20572	21182	19807.8		20.653	505.242	465.393	427.958	550.874
20.767	21844.7	20278.4	21136.9	19866.6		20.767	473.289	535.924	463.623	512.402
20.88	21634.3	20331.1	21211.2	19826.2		20.88	497.039	626.313	516.467	468.208
20.994	21807.3	20489.3	21536.6	19579.2		20.994	550.101	703.784	545.278	421.731
21.108	21920.6	20051.6	21342.8	19671.8		21.108	598.946	732.037	526.974	376.987
21.222	21649.9	20433.8	21055.8	19508.8		21.222	615.964	685.101	461.293	337.907
21.336	21708.8	20189.7	21022.6	19517.9		21.336	589.016	560.926	364.657	309.845
21.45	21653.7	20049.6	20997.7	19614.9		21.45	524.763	386.508	261.1	299.368
21.564	21538.1	20071.1	21107.8	19320.6		21.564	445.593	208.475	174.795	310.427
21.677	21424.7	19904.6	20859.8	19358.4		21.677	380.761	103.972	128.375	338.655
21.791	21376.3	19656.1	20713.6	19434.6		21.791	354.136	64.189	124.347	370.175
21.905	21483	19958.7	20968.3	19233.7		21.905	373.173	52.798	146.339	388.28
22.019	21180.9	19931.7	20894.6	19416.7		22.019	425.265	55.55	203.66	385.334
22.133	21396.4	19900.7	20818.9	19160.4		22.133	484.173	61.789	273.348	370.289
22.247	21517.9	19998.2	20743.3	19315.8		22.247	523.367	73.115	342.38	364.269
22.361	21247.1	19685.2	20814.6	18810.9		22.361	527.701	101.105	400.015	385.738
22.474	21058.1	19650.8	20699.2	19055		22.474	497.426	168.885	438.111	435.26
22.588	21127	19824.6	20611.1	19267.4		22.588	444.815	317.388	453.165	491.43
22.702	21211	19851.7	20729.4	18971.3		22.702	388.405	480.638	449.24	520.95
22.816	20951.1	19980.9	20441.9	18869.7		22.816	347.594	617.144	439.105	496.786
22.93	21009.9	19473.9	20425.4	18879.8		22.93	336.852	697.783	440.475	414.063
23.044	20860.5	19661.5	20597.8	18856.3		23.044	360.214	719.046	467.842	295.563
23.158	21103.1	19443.1	20236.8	18586.3		23.158	408.846	700.258	523.287	183.134
23.271	20913.2	19530.7	20445.5	18473.2		23.271	465.099	669.202	592.43	138.216
23.385	20912.6	19291	20377.8	18845.7		23.385	511.116	646.655	649.174	141.198
23.499	20849.2	19403.1	20315	18795.4		23.499	534.93	637.387	668.176	193.543
23.613	20565.8	19319.7	20025.4	18548.3		23.613	529.487	631.973	638.065	298.299
23.727	20747.7	19368.7	20150.1	18765.8		23.727	488.606	616.923	566.673	403.656
23.841	20883.4	19073	19952.5	18385.3		23.841	407.987	586.647	475.327	482.847
23.955	20674.3	19158.1	19969	18533.1		23.955	294.464	548.087	386.576	523.012
24.068	20252	18880.8	19989.7	18405.6		24.068	174.098	514.525	314.513	523.281
24.182	20403.2	19210.1	20032.8	18375.9		24.182	101.439	492.994	263.396	490.917
24.296	20738.2	19067.7	19748.2	18220.5		24.296	88.991	476.54	233.116	439.19
24.41	20691	18885.8	19800.8	18284.9		24.41	134.91	448.174	224.637	386.156
24.524	20565.9	18912.7	19966.4	18234.2		24.524	251.024	393.595	240.382	350.926
24.638	20486.5	18945.8	19706.2	17988.5		24.638	379.525	312.907	279.851	346.314
24.752	20629.9	18635.8	19803.7	18154.1		24.752	473.808	221.768	335.725	371.625
24.865	20395.8	18609.4	19820	18350.3		24.865	507.601	143.412	394.263	411.599
24.979	20554.3	18923.8	19818.1	18336.3		24.979	478.466	118.209	439.749	444.029
25.093	20370.1	18995.3	19609.8	17955.8		25.093	401.479	118.409	459.827	451.745
25.207	20075.2	18738	19827.5	18147.7		25.207	298.315	148.258	449.548	430.801
25.321	20303.1	18787.1	19699.4	17982.1		25.321	189.046	241.711	413.325	389.797
25.435	20637.5	18800	19520.2	18087		25.435	103.37	361.544	364.343	342.984
25.549	19867.1	18770.3	19515.7	17918.8		25.549	49.81	476.74	320.561	303.538
25.662	20402.5	18690.1	19529	17871.1		25.662	28.551	548.68	296.891	280.805
25.776	20311.2	18619.9	19757.7	17736		25.776	52.938	544.986	296.666	280.41
25.89	20238.5	18823.6	19358.8	18048.5		25.89	130.786	454.909	308.249	303.746
26.004	20000	18697.5	19331.5	17829.3		26.004	298.356	296.946	310.172	345.993
26.118	20410.4	18700.5	19535.3	17720.1		26.118	502.09	126.983	283.25	394.616
26.232	20066.8	18596.7	19299.1	17686.8		26.232	686.129	45.635	223.056	431.231
26.346	20201.2	18398	19447.6	17797.3		26.346	795.726	5.124	145.294	438.116
26.459	20193.1	18274.1	19336.1	17717.9		26.459	796.801	17.542	106.907	407.366
26.573	20266.5	18508.4	19218.4	17547.1		26.573	691.431	78.201	97.424	347.798
26.687	20228.2	18311.6	19213.5	17627.4		26.687	517.096	192	120.261	283.852
26.801	20122.2	18233.6	19110.3	17617.9		26.801	331.774	369.12	215.689	245.346
26.915	19764.7	18438.6	19097	17396.7		26.915	193.794	513.519	361.76	252.495
27.029	19717.2	18621.4	19154.2	17365		27.029	143.586	598.884	508.891	305.131
27.143	19767.1	18335.2	19105.1	17218.8		27.143	190.649	613.667	620.602	382.745
27.256	19777	18254.3	19247.5	17448.5		27.256	307.383	557.816	672.591	455.641
27.37	19796.3	18341	19026.5	17348.9		27.37	435.494	443.516	658.976	501.256
27.484	19538.2	18083.9	18978.8	17229.4		27.484	508.248	298.717	590.307	515.819
27.598	19877.7	18079.2	19054.1	17360.4		27.598	482.011	164.795	485.839	514.023
27.712	19916.5	18324.3	18822.8	17221.8		27.712	360.404	109.643	365.219	516.32
27.826	19781	17804.2	18633.9	16991.9		27.826	194.186	103.346	246.63	532.152
27.94	19499.7	17825.3	18741.5	16959.7		27.94	77.512	128.482	150.439	551.178
28.053	19384.2	17877	18654.3	17034.2		28.053	35.229	188.9	116.497	549.105
28.167	19325.6	18066.4	18829.4	16936.4		28.167	60.569	248.851	122.437	504.644
28.281	19355	18152.3	18400.6	17026.9		28.281	126.086	277.248	180.243	415.128
28.395	19719.9	17852.2	18549.9	16834.7		28.395	201.536	271.503	269.1	300.149
28.509	19427.5	17711.6	18471.1	16750.8		28.509	217.778	237.498	326.937	190.914
28.623	19602.3	17830.3	18754.8	16527.1		28.623	149.229	182.39	316.527	135.401
28.737	19467.4	17805	18639.7	16610.8		28.737	52.116	127.858	238.979	115.317
28.85	19452.7	17819.8	18616.2	16767		28.85	-43.94	96.545	132.417	111.554
28.964	19013.1	17667.1	18025.7	16442.5		28.964	-93.391	82.678	87.854	114.426
29.078	19331.2	17653.7	18273.8	16708.5		29.078	-65.192	96.708	63.849	116.895
29.192	19347.3	17572.7	18370.1	16604.5		29.192	40.797	137.289	54.69	119.037
29.306	19166.2	17627.3	18279.6	16546.2		29.306	212.958	228.604	44.633	127.251
29.42	19482.3	17714.5	18527.5	16333.9		29.42	418.908	294.156	22.604	148.877
29.534	19508.5	17571.6	18212.4	16600.2		29.534	560.795	292.203	-7.578	207.392
29.647	19506.1	17869.1	18341.4	16325		29.647	602.547	217.323	-28.929	292.25
29.761	19205.2	17556.4	18157	16455		29.761	542.917	120.282	-23.572	367.209
29.875	19223.8	17305.6	17976	16484.2		29.875	408.556	65.404	13.851	403.666
29.989	19076.2	17386.5	18161.6	16437.7		29.989	237.95	40.248	71.277	382.172
30.103	19061.7	17345	18433.1	16282.9		30.103	85.075	50.439	125.658	300.438
30.217	19016.6	17326.3	18242.6	16214.3		30.217	-27.959	82.111	178.892	174.79
30.331	18854.4	17675.9	18270.3	16251.8		30.331	-120.54	110.241	172.799	93.519
30.444	19201.9	17292.1	18091.7	16095.2		30.444	-190.031	111.756	122.774	29.721
30.558	18858	17469.1	18125.5	15994.9		30.558	-231.901	76.306	81.481	-7.775
30.672	19051.7	17421.3	17974.7	16126.2		30.672	-238.316	9.614	44.442	-11.34
30.786	19011.7	17283.3	17955.3	16023.1		30.786	-202.423	-71.295	19.949	17.271
30.9	18984.6	17123.6	17991.5	16066.8		30.9	-125.271	-147.488	7.267	67.865
31.014	18933.1	17238.8	18037.5	16203.8		31.014	-20.044	-206.425	0.086	124.682
31.128	19151.3	17217.6	17977.3	15957.3		31.128	90.541	-244.903	-8.349	178.132
31.241	19217.3	17327.7	18116	16186.5		31.241	197.178	-266.081	-21.954	213.417
31.355	18983.7	17310.7	17642	15997		31.355	272.079	-273.799	-41.507	183.652
31.469	19116.9	17167.3	18172	15905.3		31.469	287.63	-268.425	-65.953	124.45
31.583	18954	17472	17731.6	15992.7		31.583	244.552	-247.285	-93.36	56.363
31.697	18975.8	17241.9	18021	15907.2		31.697	147.745	-208.973	-121.332	-11.172
31.811	18709.1	17259.3	17853.4	15707.2		31.811	40.143	-157.995	-147.591	-59.824
31.925	19004.7	17366.9	17869.4	15564.1		31.925	-90.046	-105.47	-171.12	-80.399
32.038	18924.2	17405.1	17782.6	16023.9		32.038	-227.63	-64.64	-192.84	-75.204
32.152	18713.6	17536.9	18009	15826.6		32.152	-351.022	-44.472	-214.587	-54.415
32.266	18744.8	17228.9	17828.9	15903.3		32.266	-443.111	-46.776	-236.953	-30.059
32.38	18706.7	17330.4	17962	15735.9		32.38	-498.488	-69.116	-257.621	-11.544
32.494	18851.6	17340.2	17808.5	15751.4		32.494	-521.475	-110.322	-271.974	-4.203
32.608	19107.5	17157.6	17935.1	15958.9		32.608	-516.562	-172.178	-275.786	-9.861
32.722	19091	17274.8	17860.6	15645.6		32.722	-481.832	-254.275	-268.35	-28.041
32.835	18829.1	17584.3	17985	15790.8		32.835	-414.187	-346.365	-253.722	-57.5
32.949	18692.3	17200.8	18016.4	15684.1		32.949	-322.573	-426.529	-239.169	-97.83
33.063	19179.7	17023.8	17845.9	15728.1		33.063	-234.96	-469.399	-231.554	-150.107
33.177	19253.7	17217.8	18153.6	15682.5		33.177	-188.573	-459.774	-234.062	-215.327
33.291	19293.6	17440.3	17985.7	15692.2		33.291	-208.43	-401.801	-245.706	-290.89
33.405	19057.4	17541	17831	15721.8		33.405	-289.943	-317.565	-264.245	-367.826
33.519	18755.5	17536.2	18037.5	15745		33.519	-399.3	-237.191	-290.252	-432.177
33.632	19068.7	17517.6	18038	15608.7		33.632	-490.941	-187.903	-328.832	-471.282
33.746	18892.9	17441.6	17872.3	15562.2		33.746	-530.437	-187.479	-386.965	-481.275
33.86	19133.5	17545.1	18288.5	15909		33.86	-509.232	-242.405	-467.882	-469.969
33.974	19127.7	17364	17930	16033.9		33.974	-444.95	-347.374	-566.393	-452.135
34.088	19327.5	17571.1	17957.9	15809.7		34.088	-370.378	-484.592	-668.159	-440.225
34.202	19219	17259.7	18043.8	15982.9		34.202	-318.684	-624.374	-753.126	-437.096
34.316	19362.8	17609.3	18155.7	15942.2		34.316	-311.643	-730.549	-801.391	-435.994
34.429	19006.9	17244.8	18284.2	15875		34.429	-353.893	-771.972	-799.566	-427.543
34.543	19400.3	17580	18096.6	15884.4		34.543	-432.795	-736.573	-746.199	-408.507
34.657	19116.3	17720.8	18495.8	16182.4		34.657	-523.065	-640.819	-654.261	-386.139
34.771	19301.2	17905.2	18533.1	16128.8		34.771	-595.661	-527.318	-548.705	-375.186
34.885	19112.5	17836	18593.5	16034.1		34.885	-628.733	-448.258	-458.888	-389.551
34.999	19204.9	17968.6	18727.2	16230.7		34.999	-616.184	-440.753	-408.421	-433.875
35.113	19620.1	18215.2	18441.7	16056.3		35.113	-568.627	-507.23	-406.996	-500.115
35.226	19519.4	17538.2	18724.6	16050.4		35.226	-506.365	-613.801	-447.991	-571.021
35.34	19371.7	17479.1	18414.2	16089.8		35.34	-448.772	-709.053	-512.583	-628.208
35.454	19497.8	17881.8	18641.2	16259.1		35.454	-406.246	-752.167	-577.9	-660.145
35.568	19532.8	18325.6	18571.9	16297.1		35.568	-378.536	-732.639	-625.265	-665.521
35.682	19634.3	18046.5	18792.9	16369.6		35.682	-359.2	-670.785	-645.295	-650.931
35.796	19360	18188.6	18773.3	16480.1		35.796	-343.515	-601.891	-638.623	-625.367
35.91	19502.7	18456.7	18847.8	16527		35.91	-334.821	-556.507	-613.378	-595.958
36.023	19788.4	17988	18943	16355.5		36.023	-344.556	-548.058	-581.414	-567.517
36.137	19576.5	18280.5	18985.5	16644.7		36.137	-384.805	-571.51	-555.059	-544.862
36.251	19574.5	18221.5	18944.8	16593.5		36.251	-458.144	-609.843	-544.843	-534.305
36.365	19617.4	18515.1	19047	16801		36.365	-552.904	-643.202	-557.677	-541.747
36.479	19399.1	18116.5	19082.6	16563.5		36.479	-648.509	-657.364	-594.564	-568.724
36.593	19650.5	18448.6	19023.7	16723.6		36.593	-726.248	-649.414	-648.433	-610.098
36.707	19799.1	18606.7	19185.1	16651.4		36.707	-776.424	-628.377	-704.132	-656.028
36.82	19888.2	18610.7	19114.7	16751.5		36.82	-796.274	-609.628	-743.115	-696.933
36.934	19891.2	18653.5	19078.5	16966.1		36.934	-782.687	-605.522	-752.028	-727.498
37.048	19610.8	18527.4	19360.7	16981.7		37.048	-729.101	-617.988	-730.524	-746.955
37.162	19926.2	18494.7	19643.1	16835.3		37.162	-630.945	-637.99	-692.029	-756.289
37.276	20123.9	18791.7	19541.6	17202.9		37.276	-494.8	-651.592	-655.791	-755.518
37.39	20327.4	18746.5	19512.8	17072		37.39	-341.864	-647.561	-635.347	-743.555
37.504	19927.4	18833.8	19256.2	17018.5		37.504	-201.632	-621.241	-631.241	-720.121
37.617	19969.7	18905.2	19721.6	17532.3		37.617	-99.327	-573.485	-632.316	-687.609
37.731	20281.1	18834.3	19759.8	17225		37.731	-44.978	-507.525	-623.508	-650.989
37.845	19908.6	19066	19483.9	17397.8		37.845	-29.827	-427.229	-594.584	-616.131
37.959	19886.1	18901.4	19859	17300.6		37.959	-31.816	-338.243	-545.036	-588.008
38.073	19920	19057.9	19906.2	17601.3		38.073	-27.344	-250.156	-483.484	-569.647
38.187	20084.6	19026.4	19883.7	17468.6		38.187	-3.528	-176.966	-422.5	-561.529
38.301	20057.4	19170.9	19840.1	17573.3		38.301	35.578	-133.603	-372.193	-561.625
38.414	20077.9	18795.8	19922.5	17443.6		38.414	72.297	-129.276	-335.998	-566.541
38.528	19824.9	19149.2	19721.8	17588.9		38.528	86.034	-161.197	-311.58	-573.772
38.642	19977.9	18818.9	19961.1	17816.5		38.642	65.487	-213.255	-295.116	-583.285
38.756	19971.9	18885.1	20071.4	17686.8		38.756	15.629	-261.898	-285.673	-596.589
38.87	19701.8	18874.1	19865.7	17711.6		38.87	-43.619	-286.978	-285.801	-613.215
38.984	19745.8	19271	19861.6	17814.5		38.984	-86.545	-281.012	-298.155	-627.843
39.098	20039.7	19013	20048.4	17714.5		39.098	-93.69	-250.958	-320.467	-630.995
39.212	19952.7	19136.4	20021.3	18025.3		39.212	-60.453	-211.749	-342.64	-613.638
39.325	19840.1	19007.4	19748.4	17940.7		39.325	2.044	-176.763	-348.88	-572.53
39.439	19962.2	18918.1	20026.5	18074.7		39.439	73.754	-151.861	-324.71	-512.424
39.553	19864.2	19128.3	20165.2	18107.8		39.553	135.721	-135.446	-265.533	-443.531
39.667	19873	19170.4	20194.5	18205.4		39.667	192.033	-122.24	-180.96	-376.242
39.781	19709.3	18889.7	20133.9	17842.2		39.781	226.735	-106.649	-91.288	-317.033
39.895	19675.9	19091.3	20079.6	18253.6		39.895	252.278	-84.33	-17.965	-268.068
40.009	19837.8	19047.3	19960.7	18133.4		40.009	283.643	-52.884	25.603	-230.026
40.122	19833.2	18962.8	19880.9	18138.5		40.122	326.858	-12.615	37.608	-204.961
40.236	19418.1	19228.6	20094.6	18094.1		40.236	374.33	33.321	25.035	-196.414
40.35	19912.8	18856.3	19965.7	18249.1		40.35	407.99	80.526	-1.458	-206.718
40.464	19548	19081.2	19874.9	17916.6		40.464	408.9	125.981	-31.071	-233.593
40.578	19503.1	18849.9	19918.3	18175.2		40.578	369.292	194.202	-54.27	-268.68
40.692	19512.5	18853.7	19807.3	18153.4		40.692	300.331	274.142	-63.943	-298.976
40.806	19291.1	19101.4	20099	18177.9		40.806	229.493	351.471	-57.242	-310.42
40.919	19437.3	18756.9	19936.8	18077.1		40.919	187.684	416.845	-36.641	-292.269
41.033	19607.1	18726.1	19829.9	18413.1		41.033	193.443	453.196	-8.598	-241.16
41.147	19622.1	18809.4	19983.6	18138.5		41.147	244.657	442.027	19.777	-163.282
41.261	19143.1	18696.2	19744.6	18445.8		41.261	321.936	373.136	43.665	-73.238
41.375	19496.7	18643.8	19876.3	18147.3		41.375	398.245	253.67	61.181	10.995
41.489	19185.2	18476.6	19893.9	18230.2		41.489	446.856	124.909	72.451	75.489
41.603	19410.6	18288.5	19751.6	18077.6		41.603	445.255	57.044	78.761	116.109
41.716	19362.7	19060.6	19748.2	18060.8		41.716	379.515	16.159	82.657	138.698
41.83	18861.8	18453.7	19640.7	17989.3		41.83	251.849	10.316	87.848	152.995
41.944	19140.7	18621.1	19800.1	18196.1		41.944	101.02	34.815	97.801	167.146
42.058	18902.6	18552.7	19749.3	18193.3		42.058	-15.167	76.81	113.776	175.685
42.172	19412.2	18536.3	19625.7	17821		42.172	-89.576	122.467	135.644	157.135
42.286	19224.1	18495.4	19756.1	17910.3		42.286	-95.23	179.187	179.973	121.979
42.4	18996.8	18528.3	19367.3	17800.4		42.4	-24.514	227.237	222.309	65.891
42.513	19327.9	18406.1	19651	17905		42.513	107.63	242.188	257.602	2.044
42.627	19247.7	18350	19610.7	17895.3		42.627	311.72	220.445	277.419	-51.283
42.741	19123.8	18483.6	19575.2	17881.9		42.741	499.71	168.012	268.669	-78.752
42.855	19082.2	18200.2	19205.3	17901.7		42.855	596.649	121.781	220.08	-73.672
42.969	18964.1	18146.8	19531.8	17938.5		42.969	563.1	98.607	133.474	-39.069
43.083	18513.2	18397.3	19196.2	17992.4		43.083	403.367	99.742	82.52	15.452
43.197	18829	18417.4	19423.9	17845.5		43.197	169.337	127.243	44.272	78.487
43.31	18744	18463.6	19271.8	17653.9		43.31	-6.137	191.649	39.08	140.483
43.424	18948.7	18103.6	19463.3	17853.3		43.424	-114.55	254.525	77.812	223.25
43.538	19073.9	18101.4	19481.9	17948.5		43.538	-136.786	277.607	175.046	297.533
43.652	18908	17982.4	19270.7	17613.4		43.652	-83.43	265.853	353.317	335.056
43.766	19087.9	18077.6	19388.9	17502.4		43.766	6.708	249.541	487.379	328.104
43.88	18663.3	18202.6	19020.1	17632.7		43.88	87.636	256.738	514.963	276.177
43.994	18934.9	18215.4	19168.6	17506.1		43.994	127.606	285.733	408.07	187.542
44.107	18737.3	18129.3	18669.3	17663		44.107	120.848	301.259	185.977	115.547
44.221	18537.3	17904	19051.5	17330.2		44.221	85.758	259.383	20.547	51.586
44.335	18987.6	17586.7	19100.6	17524.5		44.335	51.747	143.037	-110.55	-10.873
44.449	18551.1	18013.6	18947.4	17482.5		44.449	41.654	55.503	-205.79	-68.728
44.563	19034.1	17666.8	19402.4	17576.2		44.563	58.639	-22.969	-253.483	-120.689
44.677	18865.9	18102.8	18822.3	17419.3		44.677	84.359	-62.487	-258.255	-165.101
44.791	18511.8	18078.7	19316.4	17507		44.791	89.838	-52.208	-233.681	-197.752
44.904	18732	17997.6	19109.8	17360.4		44.904	53.061	-6.066	-193.534	-211.624
45.018	18518	17867.6	18996.6	17655.1		45.018	-26.914	47.477	-146.74	-200.151
45.132	18640.9	17670.1	19210.6	17601.1		45.132	-127.475	82.452	-97.675	-162.703
45.246	18563.3	17905.9	19083.2	17583.6		45.246	-213.199	87.878	-49.789	-108.588
45.36	18752.6	17792.4	19232.6	17558.5		45.36	-253.61	69.65	-8.583	-56.206
45.474	18877.9	17708.7	19004.9	17461.3		45.474	-237.923	43.482	18.668	-26.858
45.588	18833.3	17832.8	18959.8	17514.4		45.588	-178.7	24.898	26.006	-36.036
45.701	18674.9	17769.5	18965.2	17332.4		45.701	-102.935	21.608	12.081	-86.557
45.815	18591.6	17674.3	19072.7	17346.2		45.815	-37.229	30.518	-19.247	-166.666
45.929	18723.1	18039.7	19031.5	17459.1		45.929	3.137	39.822	-60.928	-254.202
46.043	18673.1	17556	18774.2	17480.9		46.043	15.233	34.849	-105.985	-325.068
46.157	18589	17472.8	19063	17516.4		46.157	1.646	5.319	-149.923	-362.119
46.271	18839.7	17878.3	19083.6	17745.8		46.271	-36.344	-49.617	-191.376	-360.359
46.385	18439.5	17436.2	18915.8	17540.6		46.385	-99.113	-120.986	-231.049	-326.481
46.498	18713.1	17792.3	19027.5	17565.4		46.498	-183.097	-194.178	-269.525	-274.363
46.612	18397.9	17648.9	18895.6	17582.3		46.612	-275.686	-255.094	-305.713	-220.269
46.726	18638.7	17617.7	19137.2	17743.7		46.726	-357.185	-295.47	-337.353	-180.107
46.84	18930.3	17886.5	19108.3	17545.8		46.84	-409.942	-315.66	-363.684	-167.932
46.954	18719.6	17798.2	19051.2	17652.5		46.954	-428.297	-323.866	-387.958	-193.185
47.068	18718.7	17690.7	19205.8	17387.9		47.068	-421.816	-332.4	-417.325	-256.43
47.182	18775.3	17731.1	19024.3	17472.9		47.182	-409.453	-352.166	-459.206	-346.611
47.295	18767.5	17804.7	19254.5	17723.3		47.295	-408.842	-387.995	-516.236	-443.491
47.409	18827.7	17835.9	19031.7	17637.3		47.409	-427.17	-436.828	-582.876	-525.411
47.523	18747.4	17835.2	19355.4	17899.7		47.523	-458.445	-489.247	-646.118	-577.757
47.637	18719.8	17770.5	19328.8	17701.4		47.637	-488.14	-533.397	-689.888	-597.297
47.751	18994	18012.2	19431.4	17889.7		47.751	-502.444	-559.878	-701.489	-590.356
47.865	19060.9	18168.7	19494.5	17933.8		47.865	-496.478	-565.799	-677.313	-567.749
47.979	19034.5	17946.7	19614.5	17848.5		47.979	-475.979	-556.565	-625.408	-540.278
48.092	18774.5	17941.5	19637.7	18094		48.092	-451.268	-544.371	-563.444	-516.896
48.206	18820.8	18294.6	19630.9	17958.1		48.206	-429.604	-543.87	-511.914	-504.682
48.32	19148.2	18088.9	19530	17982.7		48.32	-412.986	-566.113	-485.403	-508.91
48.434	19258.2	18130.5	19380.3	18073.6		48.434	-403.175	-612.517	-486.459	-532.314
48.548	19003	18005.3	19850.6	18081.5		48.548	-406.718	-671.598	-506.265	-573.808
48.662	18839.2	18289.6	19859.4	18152.5		48.662	-432.211	-721.771	-531.373	-627.692
48.776	19052.9	18435.7	19747.5	18155.2		48.776	-481.055	-741.066	-551.728	-684.034
48.889	19109.2	18707	19649.5	18278.9		48.889	-540.737	-719.281	-564.49	-730.636
49.003	19142.7	18477.5	19853.7	18351.7		49.003	-588.977	-664.418	-572.976	-756.605
49.117	19390.9	18267.2	20151.2	18582		49.117	-607.408	-598.513	-583.356	-756.23
49.231	19240	18630	19809.9	18458.2		49.231	-594.349	-545.804	-601.851	-731.273
49.345	19283.5	18519.4	19873	18590.3		49.345	-567.389	-522.103	-632.36	-690.069
49.459	19336.3	18625.2	20188.8	18525.7		49.459	-553.665	-531.645	-673.594	-644.182
49.573	19164.6	18569.8	19863	18670.5		49.573	-574.172	-570.359	-717.223	-604.883
49.686	19359.9	18714.5	20261.3	18657.4		49.686	-631.346	-629.784	-749.601	-581.656
49.8	19349.1	18597.8	20406.3	18835.4		49.8	-706.638	-697.566	-758.149	-581.796
49.914	19374	18810.8	20338.7	18642.9		49.914	-769.289	-756.237	-738.721	-608.863
50.028	19828.1	18765.1	20386.3	18690.4		50.028	-791.327	-785.272	-699.176	-659.131
50.142	19596.2	19165.6	20392.1	18805.6		50.142	-760.793	-768.957	-656.265	-718.796
50.256	19678	19236	20369	18883.9		50.256	-686.038	-706.349	-628.506	-766.743
50.37	19554.8	18871.9	20539	19338.3		50.37	-589.581	-615.804	-628.902	-784.162
50.483	19713.6	19249.3	20568.3	19192.3		50.483	-496.772	-528.488	-660.863	-766.067
50.597	19678.4	18727.5	20515.6	19113.8		50.597	-426.769	-473.235	-716.855	-726.089
50.711	19737.1	18994.7	20564.3	19158.6		50.711	-389.624	-462.108	-779.011	-689.805
50.825	19778.7	19320.2	20626.9	19023.9		50.825	-387.753	-486.174	-822.819	-680.156
50.939	19490.6	19113.3	21094.7	19328.2		50.939	-417.576	-523.645	-825.614	-704.656
51.053	19724.6	19273.2	21153.6	19381.1		51.053	-469.972	-553.419	-778.259	-752.492
51.167	19919.5	19196.5	20939.8	19446.4		51.167	-531.734	-564.824	-693.388	-802.332
51.28	20007.6	19387.7	20952.1	19503.4		51.28	-590.023	-558.697	-602.755	-834.606
51.394	19526.4	19228.2	20923.7	19666.7		51.394	-637.653	-542.053	-542.864	-841.054
51.508	20057.4	19390.6	20885.4	19803.5		51.508	-675.427	-522.293	-536.554	-826.964
51.622	20170.7	19458.9	20944	19572.5		51.622	-708.851	-504.708	-582.047	-806.627
51.736	19748.2	19338.2	21250.8	19828.5		51.736	-741.155	-493.005	-655.967	-794.756
51.85	19972.1	19557	21217.9	19741.6		51.85	-767.53	-490.33	-727.741	-798.388
51.964	20219	19351.1	21441.5	19891.6		51.964	-775.921	-498.628	-775.528	-813.35
52.077	20310	19524.4	21317.7	20042.9		52.077	-755.455	-516.974	-794.299	-827.251
52.191	20425.1	19570.1	21307.3	20156.9		52.191	-707.631	-540.81	-792.622	-827.414
52.305	20126.2	19538.8	21518.3	20192.9		52.305	-651.281	-563.866	-782.579	-808.713
52.419	20099.9	19866.8	21550.7	20292.2		52.419	-614.941	-581.638	-770.749	-776.117
52.533	20297.5	19522.4	21571.1	20009.9		52.533	-620.548	-593.498	-755.908	-740.394
52.647	20245.6	19755.4	21760.5	20337.9		52.647	-669.753	-601.229	-733.586	-710.719
52.761	20432.4	19717	21754	20342.7		52.761	-743.319	-604.562	-702.994	-689.987
52.874	20608.9	19768.1	21747.6	20656.3		52.874	-813.238	-598.11	-670.895	-676.019
52.988	20477.8	19997.5	21888.6	20408.7		52.988	-858.019	-573.445	-649.612	-665.681
53.102	20646.6	19987.7	21660.1	20283.2		53.102	-870.513	-526.442	-650.217	-657.284
53.216	20463.3	19954.7	21803.4	20591.5		53.216	-855.609	-464.951	-675.297	-649.052
53.33	20794.8	19883.8	22049.1	20748.6		53.33	-823.288	-410.253	-716.105	-637.006
53.444	20822.6	20014.5	22135.8	20748.1		53.444	-784.038	-388.895	-756.225	-616.375
53.558	20876	19692.2	22073.7	20591		53.558	-748.56	-418.629	-779.61	-586.298
53.671	20685	19679	22192.8	20906		53.671	-727.484	-496.849	-777.951	-553.335
53.785	20625	20355.5	22316.8	20673.6		53.785	-727.622	-600.055	-753.113	-529.505
53.899	21133	20237	22238.9	20658.3		53.899	-746.528	-695.807	-714.416	-525.38
54.013	20782.7	20217.7	22368.5	20921.4		54.013	-771.71	-759.856	-673.639	-543.107
54.127	21146	20181.8	22330.9	20830.3		54.127	-787.717	-786.985	-640.931	-574.236
54.241	21249.1	20287.2	22437.3	21010.7		54.241	-787.198	-789.205	-623.197	-603.648
54.355	21035.6	20452	22484.3	20990.8		54.355	-776.892	-784.369	-623.905	-616.909
54.468	20947.4	20214.3	22529	21170		54.468	-773.222	-784.866	-642.957	-607.005
54.582	21197.8	20768.6	22303.3	21069.5		54.582	-790.118	-793.255	-676.174	-577.03
54.696	21431.1	20472.1	22791.2	21096.2		54.696	-828.187	-805.052	-715.426	-538.256
54.81	21052.9	20540.5	22791.2	21251		54.81	-872.916	-813.563	-750.965	-504.795
54.924	21643.9	20626.6	22760	21004.8		54.924	-902.881	-812.741	-775.181	-487.71
55.038	21316.3	20963.6	22814.5	21205.6		55.038	-902.462	-797.623	-785.185	-491.227
55.152	21694.6	20777.4	22925	21272.7		55.152	-871.489	-764.563	-782.127	-512.726
55.265	21647.5	20785.5	22734.7	21394.2		55.265	-826.208	-712.286	-768.225	-545.901
55.379	21379.4	20930.7	23305.3	21278.9		55.379	-790.362	-643.647	-745.449	-584.34
55.493	21489	21027.2	23184.4	21320.9		55.493	-780.888	-566.931	-717.488	-623.061
55.607	21653.9	20958.2	23012.9	21460.9		55.607	-796.859	-495.847	-692.516	-657.554
55.721	21953.5	20957.1	23019.5	21479.9		55.721	-819.756	-447.024	-682.267	-683.153
55.835	21917.3	20889.7	23203.2	21860.2		55.835	-826.014	-434.227	-695.98	-696.769
55.949	21802.8	20692.8	23335.4	21548		55.949	-803.365	-461.325	-733.752	-699.984
56.062	21855.3	21234.6	23262.3	21591.3		56.062	-758.949	-518.549	-784.868	-699.426
56.176	21983.6	21279.3	23694.8	21745.7		56.176	-714.137	-586.171	-832.872	-702.24
56.29	21877.3	21109.5	23322.7	21706.3		56.29	-690.584	-644.466	-863.166	-709.393
56.404	21945.1	21135.2	23653.2	21904		56.404	-698.04	-683.104	-868.24	-713.149
56.518	22044.8	21255.8	23769.1	22100		56.518	-730.735	-703.894	-848.394	-702.749
56.632	22256.7	21351.9	23728	22135.2		56.632	-772.26	-716.165	-809.706	-674.805
56.746	22135.2	21475	23784.7	21979.6		56.746	-804.082	-729.642	-761.647	-640.11
56.859	22074.2	21345.8	23769.7	21829.5		56.859	-812.697	-749.775	-715.204	-619.955
56.973	22378.8	21296.8	23971.1	22007		56.973	-793.874	-776.802	-680.85	-633.175
57.087	22641.6	21753.6	23851.3	22084.5		57.087	-754.197	-807.107	-666.031	-683.385
57.201	22105.8	21728.9	23867.2	22394.6		57.201	-709.935	-835.476	-672.9	-755.346
57.315	22228.2	21555.8	23969.5	22329.6		57.315	-681.888	-856.977	-697.738	-823.222
57.429	22617.5	21714.7	24321.4	22435		57.429	-686.464	-867.952	-732.494	-864.27
57.543	22121.8	21883	24068.1	22422.1		57.543	-727.08	-865.961	-767.907	-869.235
57.656	22787.3	21926.2	24127.2	22673.9		57.656	-791.309	-849.762	-796.132	-844.266
57.77	22523.6	22176.6	24371.2	22654.5		57.77	-856.375	-820.167	-811.635	-805.612
57.884	22583.9	21886	24348.1	22582.7		57.884	-899.767	-780.559	-810.938	-770.859
57.998	22889.8	21839.1	24561.4	22550.8		57.998	-909.044	-735.628	-792.851	-750.983
58.112	22837.5	22299	24481.9	22802.9		58.112	-886.023	-688.794	-759.505	-745.917
58.226	22786.2	22228.8	24526.9	22948.7		58.226	-844.258	-641.644	-716.929	-745.842
58.34	22688.7	22236.6	24610.1	22953.4		58.34	-802.321	-596.755	-673.361	-737.823
58.453	23061.8	22162.8	24495.9	23077.5		58.453	-776.33	-560.887	-635.704	-713.897
58.567	23009.9	22118.4	24880.5	22810.4		58.567	-774.943	-543.849	-606.893	-675.539
58.681	22929	22164.8	24650.7	23153.3		58.681	-797.508	-552.013	-586.011	-631.585
58.795	22899	22488.7	24736.4	23058.8		58.795	-834.051	-581.935	-571.018	-592.194
58.909	23220.3	22479	24801.6	23187.3		58.909	-866.166	-619.953	-561.732	-564.063
59.023	23340.9	22265.9	24811.1	23179.2		59.023	-871.121	-648.864	-560.808	-549.706
59.137	23307.6	22590.6	24989	23139.1		59.137	-830.748	-656.611	-572.49	-549.519
59.25	23505.4	22696.2	24835.3	23194.3		59.25	-742.693	-641.185	-599.395	-563.508
59.364	23207	22417.3	24770.8	23371.1		59.364	-626.548	-609.671	-638.79	-590.819
59.478	23168.6	22612.7	25149.1	23310.5		59.478	-518.365	-573.458	-680.245	-628.22
59.592	23240.7	22618.1	25170.9	23318.9		59.592	-455.108	-543.139	-707.673	-669.616
59.706	23425.7	22810.7	25372.9	23727		59.706	-458.1	-525.506	-706.809	-707.015
59.82	23352.4	22459.9	25314.6	23351.2		59.82	-524.672	-522.972	-674.604	-732.403
59.934	23290.7	22908.4	25106.4	23608.9		59.934	-631.173	-534.76	-623.879	-739.317
60.047	23585.6	22701.5	25155	23920.2		60.047	-742.785	-558.346	-578.078	-724.115
60.161	23547.1	22865.2	25211.1	23596.5		60.161	-825.061	-590.136	-558.459	-687.33
60.275	23923.8	22733.4	25581	23894.3		60.275	-853.971	-625.559	-572.076	-634.989
60.389	23648.8	23012	25316.2	23655.8		60.389	-823.404	-659.211	-608.502	-578.872
60.503	23698.1	23174.8	25408.2	23799.9		60.503	-748.245	-685.34	-646.523	-534.829
60.617	23810.2	22817	25662.1	24103		60.617	-659.979	-698.497	-665.737	-518.816
60.731	23562.2	23087.2	25809.3	23500.8		60.731	-594.776	-693.81	-655.879	-541.276
60.844	23813.6	23211.9	25542.4	23815.3		60.844	-578.533	-667.478	-619.946	-601.345
60.958	23768.6	23398.1	25487.8	24066.4		60.958	-615.775	-618.988	-570.615	-683.956
61.072	23766.6	23219.6	25663.1	24231.2		61.072	-688.268	-554.424	-523.115	-763.072
61.186	24043.5	23084.2	25866.9	24365.8		61.186	-763.905	-488.214	-488.853	-811.879
61.3	24274.8	23104.8	25853.6	24322.1		61.3	-812.01	-440.005	-472.996	-815.131
61.414	23990.3	23318.1	25454.8	24093.4		61.414	-817.068	-427.155	-475.872	-775.666
61.528	24008.3	23324.2	25934.3	24383.3		61.528	-784.104	-457.169	-494.938	-710.773
61.641	24073.2	23206.9	25804	24429		61.641	-733.185	-524.783	-524.796	-641.526
61.755	24385.9	23300.8	25864.2	24541.2		61.755	-687.839	-614.113	-556.475	-583.707
61.869	24059.5	23507.1	26133.4	24370.1		61.869	-664.724	-703.325	-579.008	-545.428
61.983	24297.5	23600.6	26026.7	24389.8		61.983	-669.49	-769.684	-584.297	-529.926
62.097	24138.9	23733.4	25908.8	24524.4		62.097	-697.405	-794.748	-572.042	-538.011
62.211	24391.1	23584.7	26266.7	24510.3		62.211	-735.498	-769.7	-550.464	-567.32
62.325	24348.7	23837.6	25945.7	24661.5		62.325	-765.232	-698.999	-531.322	-610.052
62.438	24665.8	23721.7	25936.5	24593.2		62.438	-767.177	-600.174	-522.504	-652.963
62.552	24452.7	23692.2	26376	24892.4		62.552	-729.002	-498.84	-523.321	-680.908
62.666	24570.4	23789.9	26281.6	24831		62.666	-653.109	-420.687	-525.929	-682.057
62.78	24652.5	23558.3	26258.1	24862.8		62.78	-558.86	-383.361	-521.989	-651.569
62.894	24421	23731.4	26213.6	24862.6		62.894	-476.261	-391.172	-509.125	-592.13
63.008	24483.6	23898.3	26433.9	25023.1		63.008	-433.173	-434.642	-492.729	-511.602
63.122	24361.6	23803.6	26120.8	24911		63.122	-442.867	-495.399	-481.636	-420.215
63.235	24795.2	23973	26509.4	24858.1		63.235	-498.595	-554.162	-481.415	-329.058
63.349	24757.2	23967.1	26333	25089.5		63.349	-578.097	-597.909	-490.201	-250.158
63.463	24607.1	23888.6	26447.2	24857.6		63.463	-654.801	-622.559	-499.597	-196.285
63.577	24722.4	24183.7	26656.8	24798.3		63.577	-708.139	-630.753	-499.392	-178.25
63.691	24888.2	24066.2	26499.1	24766.3		63.691	-728.168	-627.035	-482.64	-199.671
63.805	24918.9	23981.1	26401.1	24840.3		63.805	-714.285	-613.907	-448.262	-252.361
63.919	25001.4	24309.4	26749.1	25099.6		63.919	-672.279	-591.245	-400.686	-317.024
64.032	24684.3	24346.9	26580.6	25286.1		64.032	-612.319	-558.715	-348.019	-370.826
64.146	25132	24151.3	26564.6	24830.8		64.146	-547.341	-518.914	-300.221	-397.822
64.26	25020.6	24200.1	26559.8	25035.9		64.26	-490.554	-478.251	-267.456	-395.278
64.374	24707.1	24254.8	26487.9	25112.6		64.374	-451.861	-444.444	-257.766	-372.093
64.488	24965.3	24357.4	26599.1	25097.9		64.488	-435.81	-422.135	-274.31	-341.391
64.602	25393.8	24184.7	26611.5	25088.4		64.602	-442.093	-410.024	-313.312	-313.471
64.716	24787.8	24476.5	26657.8	25128.2		64.716	-467.435	-401.754	-364.397	-292.87
64.829	25098.8	24421.1	26634.7	25106.9		64.829	-505.721	-389.697	-413.308	-279.083
64.943	24867.4	24230.5	26681.7	24996.5		64.943	-546.062	-368.743	-446.101	-268.197
65.057	25138.9	24427.9	26969.2	25320.5		65.057	-572.686	-338.041	-453.106	-254.137
65.171	25668.7	24602.2	26761.2	25058.4		65.171	-571.048	-300.718	-431.949	-230.346
65.285	25204.8	24242.1	26807.8	25297		65.285	-538.03	-262.842	-388.533	-192.484
65.399	25092	24516.5	26802.9	25132		65.399	-487.228	-232.155	-335.274	-141.227
65.513	25030	24325.1	26852.6	25069.1		65.513	-441.41	-216.247	-286.432	-82.906
65.626	25198.8	24446.2	26774.1	25121.4		65.626	-416.253	-219.613	-252.3	-27.312
65.74	25485.8	24364.4	26726.9	25188.6		65.74	-408.613	-240.771	-234.251	16.47
65.854	25496.3	24422	26836.2	24799.9		65.854	-399.874	-270.935	-223.54	43.528
65.968	25149.8	24505.5	26936.7	25101.2		65.968	-370.747	-295.659	-204.46	54.148
66.082	25459.3	24511.6	26951.2	25109		66.082	-314.02	-299.515	-161.687	51.758
66.196	25039.2	24686.4	26795	25014.7		66.196	-236.11	-272.053	-88.48	39.54
66.31	25642.1	24410	26919.9	24789.4		66.31	-150.453	-212.172	8.472	18.303
66.423	25339.8	24485.7	26785.3	24936.9		66.423	-71.343	-128.591	110.762	-12.415
66.537	25330.3	24573.1	26437.8	25067.5		66.537	-12.395	-36.055	260.575	-50.517
66.651	24831.3	24328.8	26580	24843.2		66.651	14.679	50.625	367.902	-87.791
66.765	25363.6	24347.5	26729.4	24966.5		66.765	5.064	121.631	404.277	-109.784
66.879	25225.8	24427	26571.6	25048.5		66.879	-33.754	201.999	385.674	-100.104
66.993	25406.9	24271.7	26468.5	25057		66.993	-82.852	265.916	335.373	-47.519
67.107	25367.8	24339.8	26513.7	25164.6		67.107	-121.445	299.944	269.232	47.686
67.22	25047.9	24256.4	26399.1	24622.8		67.22	-137.053	304.013	191.535	181.038
67.334	25353.1	24102.7	26316.9	24931.8		67.334	-127.858	275.752	117.897	422.267
67.448	25007.3	24030.8	26551.1	24470.9		67.448	-95.623	217.548	72.085	627.044
67.562	25527.5	24309.6	26295.5	24850.3		67.562	-37.84	143.456	34.088	761.242
67.676	25380.3	24097.2	26571.7	24457.3		67.676	52.659	107.96	15.922	811.036
67.79	25088.4	24341.2	26416.3	24456.4		67.79	194.695	93.654	26.085	782.487
67.904	25142.1	23890.4	26314.7	24269.9		67.904	410.458	108.612	64.756	697.204
68.017	25091.2	24245.9	26442.2	24453.2		68.017	644.391	160.314	122.854	586.8
68.131	25032.1	24087.9	26249.1	24423.1		68.131	863.013	269.742	238.477	485.502
68.245	24955	24023.1	26189.8	24423.2		68.245	1032.55	375.013	342.468	419.806
68.359	24516.9	23736.2	26083.2	24338.1		68.359	1124.47	445.778	404.977	398.665
68.473	24846.5	23814.4	26264.1	24122.3		68.473	1118.19	468.405	424.637	411.491
68.587	24484.5	23857.9	25950.4	24204.3		68.587	1003.99	452.577	418.942	436.852
68.701	24735.7	24024.1	26047.3	24023.2		68.701	788.67	426.271	416.782	456.75
68.814	24189	23724.2	26151.6	24162.3		68.814	502.365	421.539	444.458	465.727
68.928	24388.5	23710	26121.8	24157.1		68.928	200.907	459.343	511.048	468.721
69.042	24865.1	23709.8	25934.3	23957.2		69.042	4.484	541.984	601.707	471.5
69.156	24895.1	23729.3	25609.9	23923		69.156	-87.547	654.828	685.195	473.58
69.27	24720.2	23575	25765.7	23847.9		69.27	-71.021	772.69	733.048	469.843
69.384	24602.6	23423.8	25652.5	23782.8		69.384	36.213	866.381	738.312	458.567
69.498	24338.6	23409.9	25818.3	23813.2		69.498	201.895	908.99	720.527	446.306
69.611	24665.5	23428.3	25533.1	23947.7		69.611	385.335	884.409	712.632	444.464
69.725	24279.1	22990	25576.1	23608.7		69.725	494.725	796.621	738.984	459.306
69.839	24349.2	23205.9	25750	23787.5		69.839	515.348	674.71	799.121	484.793
69.953	24298.7	23453.9	25247.7	23455.8		69.953	468.979	566.343	867.994	505.522
70.067	24285.9	23124.7	25247.7	23613.8		70.067	396.57	519.022	911.772	508.382
70.181	24541.5	23270.4	25269.6	23254.9		70.181	338.29	556.851	909.093	493.827
70.295	24145	23241	25126.4	23663.9		70.295	319.207	666.147	864.23	477.25
70.408	24283.6	23019.4	25067.3	23524.6		70.408	343.839	800.308	803.962	478.604
70.522	24151	22666.2	25455.3	23374.8		70.522	398.449	902.621	760.768	508.851
70.636	24291.5	22778.7	24953	23257		70.636	458.529	934.157	753.586	563.641
70.75	24160.8	22948.9	24848.2	23160.6		70.75	498.644	889.583	778.948	628.945
70.864	23831.8	22691.1	24904.5	23258.3		70.864	503.077	792.984	816.302	692.574
70.978	23878.3	22791.1	24968.1	23061.1		70.978	474.902	680.303	841.199	750.811
71.092	24119.5	22531.8	24737.2	23169.7		71.092	437.411	581.837	836.672	805.42
71.205	23944.1	22628.4	24656.4	23017		71.205	423.955	515.049	798.059	855.678
71.319	24199.5	22574.3	24546.1	22827.8		71.319	459.259	485.292	733.124	895.101
71.433	23826.8	22711.3	24636.1	22736.2		71.433	543.691	487.619	659.609	916.92
71.547	23673.7	22550.1	24675.5	22651.5		71.547	652.173	506.513	600.275	922.926
71.661	23722.4	22222.4	24494	22809.1		71.661	748.767	518.074	575.173	925.783
71.775	23773.6	22457	24416.5	22652.8		71.775	806.561	498.819	593.066	940.34
71.889	23525.9	22329.8	24504.2	22667.4		71.889	819.821	438.935	646.658	970.992
72.002	23439.6	22153.2	24471.6	22308		72.002	802.562	351.404	714.726	1006
72.116	23623.6	22505.9	24143.2	22305.2		72.116	777.102	270.227	770.858	1025.14
72.23	23499.1	22201.1	24181.9	22227.8		72.23	760.637	237.919	795.38	1014.72
72.344	23351.6	22251.5	24076.4	22183.8		72.344	756.534	288.296	784.845	977.709
72.458	23390.9	22424.8	24136	22244.3		72.458	754.108	431.461	753.271	931.132
72.572	23220.6	22187.4	24140.7	22089.1		72.572	736.516	646.203	723.944	894.033
72.686	23061	22134.9	23895.8	22001.2		72.686	692.633	884.119	715.805	876.602
72.799	23313.2	21990.3	24061.5	21838.1		72.799	626.224	1086.07	733.156	877.32
72.913	22937.7	21630.8	23798.7	21871.1		72.913	555.977	1206.06	765.016	887.636
73.027	23231.9	21666.6	23871.4	21906.8		73.027	506.319	1230.8	793.835	897.283
73.141	23295.3	21960.5	23534.1	21712		73.141	494.712	1182.88	806.876	897.074
73.255	22873.9	21522.8	23693.7	21542.9		73.255	523.835	1104.77	802.51	880.178
73.369	22833.7	21695.8	23821.3	21533.1		73.369	582.494	1034.07	788.6	844.975
73.483	23063.4	21664.7	23475.1	21460.3		73.483	653.13	986.242	776.725	798.224
73.596	23040.5	21099.9	23332.8	21556.5		73.596	719.15	953.696	778.175	755.337
73.71	22521.3	21427.8	23406.7	21402.3		73.71	768.839	917.54	803.261	735.229
73.824	22792.1	21629.8	23570.6	21309.1		73.824	797.443	860.961	859.883	752.715
73.938	22683.3	21082.6	23322.3	21192		73.938	808.803	776.945	947.324	812.671
74.052	22406.9	21086.3	23241.6	21392.7		74.052	814.421	671.279	1048.64	907.373
74.166	22709.2	21117.8	23149.9	21061.8		74.166	826.562	563.107	1130.24	1017.2
74.28	22830.8	21240.7	22796.2	21060.5		74.28	848.067	481.279	1154.12	1114.2
74.393	22236.6	21236.8	23020	20847.5		74.393	867.718	453.322	1096.76	1169.61
74.507	22023	21112.8	22714.3	20630.2		74.507	867.399	489.584	963.336	1164.16
74.621	22333.4	21155.6	22970.9	20825.3		74.621	836.823	573.924	787.646	1096.73
74.735	22406.6	20854.7	22595.9	20657.7		74.735	783.049	669.44	619.237	985.407
74.849	22245.8	20785.3	22983	20563.9		74.849	726.771	737.95	504.93	859.827
74.963	22114.6	20883.2	22658	20483.3		74.963	689.368	759.32	473.957	748.525
75.077	21963.6	20656.1	22814.1	20739.5		75.077	682.256	737.925	531.627	668.496
75.19	22153.5	21014.3	22720.5	20366.9		75.19	705.17	694.001	662.138	621.776
75.304	22013.6	20611.6	22469	20369.5		75.304	749.997	649.315	836.861	599.869
75.418	22077.8	20437.1	22448.4	20337.3		75.418	804.557	617.948	1023.11	592.563
75.532	21735	20676.5	22562.8	20299		75.532	854.748	605.646	1188.96	595.794
75.646	21799.5	20761.9	22260.3	20265		75.646	887.586	612.473	1304.33	613.922
75.76	21692.2	20342.1	22265.4	20208.3		75.76	894.899	633.432	1342.75	655.813
75.874	21600.1	20470.4	21940.8	20150.8		75.874	874.739	656.967	1287.85	727.385
75.987	21861.3	20451.1	21735.4	20037.8		75.987	828.765	665.296	1142.64	825.267
76.101	21376.6	20374.8	22251.5	20210.3		76.101	758.52	640.898	935.37	934.911
76.215	21451.7	20209.7	21790.8	19755.7		76.215	664.886	577.535	716.123	1033.99
76.329	21404.5	20052.1	21713.1	19740.8		76.329	551.622	489.522	543.896	1099.2
76.443	21462.6	20235.1	21979.4	19849.3		76.443	428.783	411.327	468.406	1113.16
76.557	21354	20272.7	21863.3	19483		76.557	312.724	383.247	512.217	1068.57
76.671	21477.5	20280.8	22032.7	19581		76.671	223.526	429.606	659.474	969.161
76.784	21315.8	20235.7	21716.8	19471		76.784	182.137	542.924	857.486	828.961
76.898	21291	20014	21458.3	19289.2		76.898	207.756	686.491	1033.97	671.483
77.012	21262.6	19977.4	21618.4	19517.6		77.012	311.414	815.28	1124.55	528.155
77.126	21598.9	19804.8	21205.7	19215.8		77.126	485.977	901.749	1098.33	433.233
77.24	21461.3	19730.3	21330.3	19357.2		77.24	699.223	949.25	968.277	414.129
77.354	21023.3	20006.6	21157.4	19451.3		77.354	899.612	983.593	782.446	479.597
77.468	20897.4	19523.9	21370	19384.3		77.468	1036.59	1029.58	602.293	613.143
77.581	20933	19934.2	21205.9	19136.7		77.581	1083.66	1088.98	479.37	777.445
77.695	20857.7	19532.8	21264.5	19021.8		77.695	1048.22	1135.64	441.719	929.434
77.809	20865.8	19392.6	21077.6	18857.6		77.809	961.49	1132.04	491.962	1037.01
77.923	20790.9	19314.8	21216.6	18986.2		77.923	857.787	1056.61	613.507	1087.07
78.037	20782.3	19095	21018.2	18926.4		78.037	759.067	923.329	777.875	1081.72
78.151	20557.7	19313.4	20986.4	18552.9		78.151	674.094	779.169	950.013	1028.83
78.265	20658.9	19312.3	21020.4	18710.2		78.265	607.452	680.203	1093.17	936.097
78.378	20371.2	19371.7	20640.8	18489		78.378	567.483	661.706	1177.08	812.17
78.492	20854.5	19166.6	20669.2	18534.8		78.492	564.607	721.331	1188.9	671.43
78.606	20473.3	18902.2	20448.8	18451.2		78.606	602.962	823.855	1141.11	536.472
78.72	20374.6	19103.1	20531.9	18384.5		78.72	674.542	920.942	1068.16	435.07
78.834	20543.5	19052.3	20504.4	18464.2		78.834	762.388	972.348	1010.14	392.15
78.948	20247.7	18732.8	20430.2	18415.4		78.948	850.466	958.361	991.343	420.002
79.062	20115.9	18614.3	20588	18381.4		79.062	930.582	881.367	1006.83	511.524
79.175	20242.2	18742.7	20089.5	18437.8		79.175	999.187	759.194	1026.04	640.868
79.289	20322.3	18779.4	20020.4	18153.1		79.289	1046.61	615.026	1011.16	772.987
79.403	19945.6	18711.1	20160.8	17968.9		79.403	1051.43	469.685	938.529	877.67
79.517	20230.1	18513	20044.5	18035.4		79.517	990.039	340.886	811.015	939.741
79.631	19264.3	18414.7	19890.7	18012.6		79.631	858.778	247.139	656.998	959.446
79.745	19668.4	18638.8	19789.1	17956.2		79.745	690.031	209.249	518.778	944.937
79.859	19980.6	18683.8	20020.6	17759		79.859	544.851	242.609	437.014	904.216
79.972	19986.5	18573.3	20010.2	17610.3		79.972	481.482	344.402	436.688	843.051
80.086	19863	18538.3	19869.4	17721.9		80.086	520.666	487.816	519.361	768.188
80.2	19652.2	18492.9	19749.1	17623.5		80.2	632.564	632.071	663.176	690.563
80.314	19727	18154.5	19674.5	17529.7		80.314	753.698	743.712	829.417	624.476
80.428	19364.9	18148.8	19783.8	17496.3		80.428	821.31	813.978	971.951	582.515
80.542	19496.2	18308.1	19635.2	17501.5		80.542	803.061	858.788	1047.85	569.44
80.656	19376.9	18453.9	19274.7	17419.4		80.656	708.205	902.155	1029.91	578.229
80.769	19239.3	17796.9	19294.5	17439.9		80.769	579.138	955.704	918.172	590.387
80.883	19380	18101.8	19105	17284.1		80.883	470.711	1008.94	743.839	582.478
80.997	19259.9	18117.7	19354.8	17113.3		80.997	426.985	1036.43	559.714	537.42
81.111	19734.8	17791.6	19588.3	17210.5		81.111	464.104	1016.17	419.62	456.148
81.225	19080	17531.7	18882.9	17014.4		81.225	565.997	947.11	357.863	362.429
81.339	19189.9	17646.4	19272.7	17119.5		81.339	693.994	854.021	378.691	296.016
81.453	19172.4	17897.1	19230.2	17143.3		81.453	805.357	776.058	458.156	294.941
81.566	19001.4	17689.9	19309.9	17083.9		81.566	871.259	744.865	554.522	374.984
81.68	19147.9	17525.5	18924.6	17284.8		81.68	886.714	766.754	623.383	517.554
81.794	18644.9	17659.7	18919.3	16898.8		81.794	868.65	820.423	634.269	674.615
81.908	18805.5	17552	18769	16899.3		81.908	843.328	871.406	582.979	790.176
82.022	18946.4	17105.3	18891.1	16702		82.022	828.494	892.613	492.66	827.706
82.136	19074.2	17390.5	18782.5	16501.9		82.136	820.796	876.797	401.657	787.565
82.25	18569	17292.1	18934.1	16644.8		82.25	798.669	834.269	345.154	703.503
82.363	18386.9	17210.1	18798.9	16659.8		82.363	740.787	780.225	342.315	620.506
82.477	18496.4	17178.4	18671.5	16710.7		82.477	647.293	722.726	395.007	568.82
82.591	18453.7	17080	18616	16504.2		82.591	546.228	660.312	494.016	550.789
82.705	18750.6	17051.9	18742.4	16384.4		82.705	479.14	589.472	625.012	547.59
82.819	18361.4	16961.4	18770.5	16351.4		82.819	477.329	513.95	770.401	538.525
82.933	18615.2	16770.7	18363	16339.9		82.933	546.315	446.856	909.693	517.968
83.047	18404.9	17129.5	18449.1	16294.9		83.047	667.788	403.743	1022.57	498.842
83.16	18217.7	17029.2	18279.9	16135.9		83.16	813.01	392.827	1094.64	502
83.274	18208.8	16785	18416.7	16421.6		83.274	955.109	411.26	1121.66	540.216
83.388	18503.2	16749.7	18022.9	16167.8		83.388	1072.42	449.91	1108.74	607.872
83.502	17917.6	16777	18061.6	16127.1		83.502	1145.11	501.169	1065.11	682.76
83.616	17900.1	16801.9	18098.7	16065.3		83.616	1152.52	562.392	998.312	738.054
83.73	18123.5	16758.7	18031.3	15778.2		83.73	1076.74	632.736	912.438	756.345
83.844	17813.9	16604.4	17854.1	15890.8		83.844	912.213	707.799	812.332	736.842
83.957	17452.6	16570.6	17668.2	15873.3		83.957	675.959	776.956	711.054	693.274
84.071	17778.2	16462.2	17934.3	15903		84.071	411.155	824.971	632.958	646.293
84.185	17698.8	16635.6	17582.3	15513.8		84.185	178.779	836.751	606.279	615.917
84.299	17621.2	16208.7	17702.2	15663.1		84.299	65.349	803.963	646.598	615.789
84.413	17804.3	16505.7	17982.1	15775.4		84.413	56.406	731.694	742.209	648.353
84.527	18024.3	15925.5	17700.3	15537.4		84.527	140.902	640.884	853.303	701.35
84.641	17786.8	16222.3	17333.8	15543.3		84.641	345.622	562.513	928.636	749.352
84.754	17596.9	16375.2	17332.8	15575		84.754	585.867	524.681	929.522	763.195
84.868	17625.9	16247.3	17393.7	15157.4		84.868	809.613	539.84	846.646	723.965
84.982	17578.9	15994.8	17314.7	15207.1		84.982	980.793	600.161	701.787	632.92
85.096	17398.6	16081.4	17190.7	15246.4		85.096	1080.67	682.837	537.378	510.653
85.21	17475.3	16086.5	17053.1	15186.3		85.21	1101.92	760.389	401.658	386.644
85.324	17231.8	15943.9	17309.2	15222.6		85.324	1043.07	810.567	334.222	286.964
85.438	17038.5	15822.1	17132.7	15072.4		85.438	907.942	823.474	353.612	227.716
85.551	17233.4	15919.4	17152	15172.2		85.551	709.464	805.082	448.897	215.096
85.665	16989.8	15553.6	17243.8	14966.8		85.665	474.258	775.025	580.652	247.52
85.779	17064.2	15634.5	17103.5	15106.2		85.779	243.777	757.527	694.958	315.85
85.893	16810.2	15792.5	16969.4	15122.8		85.893	87.394	769.097	747.204	402.752
86.007	17114	15758.2	16715.3	14984.5		86.007	32.591	810.612	723.399	485.709
86.121	17089.9	15410	16695.3	14883.8		86.121	69.705	869.571	646.358	545.12
86.235	17202	15486.8	16809.4	14779		86.235	210.92	929.85	561.683	573.518
86.348	17266.2	15367.4	16730.1	14732.9		86.348	454.15	980.358	511.844	579.221
86.462	16804.6	15325.9	16760.3	14767.9		86.462	719.068	1016.8	514.281	581.112
86.576	17023.9	15401.9	16686.2	14650.6		86.576	953.023	1038.35	556.18	597.398
86.69	16759.7	15091.3	16671.3	14661.7		86.69	1117.64	1044.75	607.939	634.918
86.804	16805.7	15134.5	16507.7	14593.2		86.804	1192.02	1036.24	645.383	684.903
86.918	16687.5	15012.9	16434	14632.4		86.918	1172.12	1013.74	666.182	726.968
87.032	16514.9	14908.3	16269.1	14283.6		87.032	1070.69	976.51	689.446	739.533
87.145	16222.6	14988.6	16496.3	14452.9		87.145	916.782	919.9	738.362	712.623
87.259	16504.4	14975.6	16235.2	14365.1		87.259	749.512	838.258	817.777	657.221
87.373	16262.5	14707.2	16481.3	14076.2		87.373	605.391	733.339	903.064	604.968
87.487	16400.4	14520.4	16362.5	14073		87.487	504.896	621.674	950.528	594.777
87.601	16357.5	14667.9	15931.6	14235.2		87.601	447.642	531.754	923.743	650.511
87.715	16258.1	14765.6	15876.4	14223.8		87.715	420.14	490.504	818.475	762.644
87.829	16324.9	14553	15898.5	14289		87.829	410.895	507.724	669.465	888.291
87.942	16108.2	14694.9	15957.8	14016.7		87.942	421.255	570.476	533.938	972.664
88.056	15875.9	14612.3	15721.3	13737.5		88.056	463.607	651.484	462.714	978.917
88.17	16296.7	14373.3	15968.3	13613.9		88.17	549.551	725.419	475.296	905.811
88.284	16425.2	14431.8	15889.5	13616.7		88.284	678.561	781.025	552.714	782.494
88.398	15846.7	14292.4	15820.8	13829.8		88.398	835.938	821.348	650.713	647.332
88.512	15966.8	14344.6	15803.6	13522		88.512	999.106	852.619	724.882	528.608
88.626	15847.5	14150	15474.5	13634.2		88.626	1144.62	871.516	752.64	439.237
88.739	15930.5	14259.5	15370.8	13328.3		88.739	1251.42	862.055	739.746	383.173
88.853	15881.1	14242.5	15555.3	13530.5		88.853	1302.81	807.723	709.628	362.747
88.967	15519.9	13942.8	15665.5	13476.3		88.967	1290.13	711.433	685.639	378.956
89.081	15240.9	13745.9	15224.4	13316.8		89.081	1216.91	606.793	678.81	426.386
89.195	15554.1	13737.7	15367.2	13485.4		89.195	1099.01	547.896	686.503	490.047
89.309	15378.4	14032.9	15273.1	13383.6		89.309	960.5	580.284	698.02	549.467
89.423	15309.7	14142	15275.4	13112.3		89.423	828.785	712.121	700.882	588.078
89.536	15096.2	13806.4	15132.1	13143.2		89.536	730.65	905.255	684.801	601.535
89.65	15161.6	13715.4	15129	13245.9		89.65	686.934	1091.59	644.368	598.573
89.764	15050	13776.8	14981.4	12886.6		89.764	704.394	1203.13	581.752	593.999
89.878	15422.9	13550.6	14998.7	13057.9		89.878	769.377	1198.92	508.35	598.387
89.992	15054.9	13279.1	14970.9	13080.2		89.992	851.557	1077.96	442.884	611.7
90.106	15000	13516.7	14784.1	12864.4		90.106	918.992	876.906	404.98	624.863
90.22	14843.5	13079.8	14939.8	12927		90.22	955.586	655.243	405.664	627.999
90.333	14758.7	13224.3	14855	12626.2		90.333	967.755	473.862	439.5	619.283
90.447	14690.4	13337.2	14867.4	12773.5		90.447	974.786	374.252	483.658	608.047
90.561	14784.2	13193.2	14762.1	12714.2		90.561	990.824	366.738	506.392	609.222
90.675	14725.1	13513.5	14712.3	12502		90.675	1012.39	432.578	482.088	632.019
90.789	14660.3	12944.8	14575.9	12632.1		90.789	1020.78	536.493	405.369	670.122
90.903	14391.2	13107.6	14389.2	12581.2		90.903	996.117	640.721	297.228	700.872
91.017	14219.9	13191.8	14752.9	12558.9		91.017	932.813	713.935	199.369	696.708
91.13	14483.9	12909	14347.2	12340.4		91.13	846.664	735.656	158.768	642.772
91.244	14192.3	13048.4	14488.9	12083.3		91.244	771.163	700.817	208.038	548.424
91.358	14166.3	12800.9	14602.1	12049.9		91.358	744.907	624.27	349.85	443.056
91.472	14131.9	12607.3	14575.1	12462.9		91.472	793.664	538.598	553.077	358.665
91.586	14248	12734.4	14354.9	12074.3		91.586	912.733	480.905	764.193	312.313
91.7	14066.7	13000.7	14218.6	12127.7		91.7	1059.34	474.57	929.531	301.493
91.814	14195.4	12699.8	14338.8	12109.9		91.814	1165.89	519.449	1017.09	313.893
91.927	13733.5	12554.2	13836.6	12011.8		91.927	1173.66	596.74	1026.1	342.095
92.041	13420.9	12427.5	14164.7	12005.8		92.041	1069.81	681.854	980.468	390.988
92.155	13465.1	12613.3	13919.8	11833.5		92.155	900.111	753.142	912.084	472.212
92.269	13551	12765.7	13964.1	12050.6		92.269	743.608	793.606	845.488	589.77
92.383	14027.5	12160	13777.2	12012.4		92.383	663.829	792.916	792.522	727.761
92.497	13630.3	12087.7	13834.2	11716.5		92.497	671.829	753.863	756.989	850.362
92.611	13434.9	12350.3	13645	11603		92.611	728.014	697.259	741.082	916.285
92.724	13277.3	12331.9	13655.9	11611.7		92.724	777.697	656.365	745.89	900.523
92.838	13316.8	12109.8	13673.2	11444.5		92.838	789.645	661.421	765.528	810.647
92.952	13145.1	12195.2	13633.6	11286.9		92.952	769.199	723.696	782.875	687.839
93.066	13513.6	12006.5	13527.6	11475.8		93.066	743.096	828.735	775.403	590.294
93.18	13219.3	12130.7	13182	11312.5		93.18	736.129	941.314	730.506	565.798
93.294	13087.4	12052.4	13324.6	11588.7		93.294	759.352	1019.18	658.596	626.371
93.408	12899.7	11609	13295	11248.9		93.408	811.904	1029.99	590.665	739.158
93.521	13078.1	11717.9	13296.3	11301.4		93.521	885.277	964.693	558.638	840.733
93.635	13253.9	11706.8	13356.6	11019.9		93.635	962.9	840.344	571.729	869.369
93.749	12808.1	11576.3	13241.7	10831.6		93.749	1020.12	691.351	607.053	797.886
93.863	12613.4	11714.4	13017.7	10858		93.863	1033.46	555.361	622.766	647.74
93.977	12747.1	11486.8	12978.1	10820.2		93.977	996.997	462.889	585.265	475.748
94.091	12492	11521.5	12949.7	11047.7		94.091	932.746	432.92	492.354	342.222
94.205	12580.5	11439.5	12883.5	10930.1		94.205	883.048	470.354	376.903	281.047
94.318	12651.2	11659.9	12886.5	10779		94.318	887.427	561.594	288.583	288.767
94.432	12533.7	11427.8	12942.9	10813.9		94.432	959.304	672.604	264.71	335.402
94.546	12472.8	11366.1	13154	10622		94.546	1078.77	757.429	308.171	385.383
94.66	12311.9	11092.3	12715.8	10813.3		94.66	1205.73	777.675	386.375	414.154
94.774	12017.8	11086	12721.8	10506.2		94.774	1303.82	722	451.533	413.555
94.888	12144.6	11189.1	12580.3	10581.1		94.888	1358.56	611.204	468.44	388.217
Uba1_WT_E.coli		Top				Uba1_WT_E.coli		Bottom
Temperature	buffer	InsP3	InsP5	InsP6		Temperature	buffer	InsP3	InsP5	InsP6
19.858	23899.7	36199	34991.4	36052.9		19.858	-399.998	1373.29	-372.706	298.559
19.972	23806.4	36084.4	35433.1	36023.8		19.972	-371.187	1321.78	-291.618	372.693
20.086	23639	36103	35448.8	36110.6		20.086	-317.567	1259.79	-196.02	453.947
20.201	23851.4	35865	35808.7	36603.9		20.201	-247.589	1179.21	-82.567	534.487
20.315	24032	35734.4	35707.1	36233		20.315	-179.875	1079.93	45.771	606.097
20.43	24067.6	35754.1	35521.2	36452.8		20.43	-135.046	972.075	181.163	666.037
20.544	24133.1	35657.4	36013.6	36369.2		20.544	-125.158	872.909	314.054	718.74
20.659	24133	35457.6	35864.4	36193.5		20.659	-147.011	802.014	434.877	771.722
20.773	24060.4	35350	35485.8	36075.5		20.773	-183.406	765.242	534.181	829.335
20.888	24011.6	35154.6	35752.1	35858.6		20.888	-211.555	754.031	602.724	889.982
21.002	24139	35255.1	35526.3	35938.4		21.002	-213.367	750.656	633.854	948.489
21.116	23753.3	35208.8	35753	36015.6		21.116	-182.081	738.222	627.657	1000.39
21.231	24058.8	35181.1	35554.2	35925.9		21.231	-123.048	709.382	594.28	1043.59
21.345	24234.1	35002.8	35339.8	35790		21.345	-50.121	668.457	553.04	1076.01
21.46	24200.1	35086.7	35544.9	35524.7		21.46	19.692	627.252	526.593	1093.65
21.574	24146.7	34705.9	35159.7	35412.1		21.574	71.535	597.62	532.355	1090.74
21.689	24254	34662	35157.1	35734.9		21.689	96.712	585.216	575.257	1063.38
21.803	24195.4	34676.7	35086.7	35143.9		21.803	94.051	587.053	645.666	1014.58
21.918	24360.3	34622.7	35216.9	35255.5		21.918	68.027	593.068	723.81	959.722
22.032	24193.1	34665.6	35072.9	35093.7		22.032	24.874	590.953	787.933	920.595
[truncated: 636 more rows]

## Sheet: Supplementary Figure 8c
Supplementary Figure 8c
Melting temperature
	Uba6FL_WT_E.coli			Average	stdev		Uba6FL_WT_cell			Average	stdev		Uba6FL_Mut_E.coli			Average	stdev		Uba1FL_WT_E.coli			Average	stdev
Buffer	28.94	28.33	29.34	28.87	0.508626		49.54	50.15	49.95	49.88	0.310966		37.11	34.48	36.26	35.95	1.34213		47.93	47.52	47.93	47.7933	0.236714
InsP3	40.65	41.26	41.06	40.99	0.310966		48.53	48.53	48.74	48.6	0.121244		34.73	36.01	36.77	35.8367	1.03099		47.73	47.52	47.93	47.7267	0.20502
InsP5	47.52	47.73	47.73	47.66	0.121244		48.53	48.13	48.33	48.33	0.2		34.22	34.22	35.75	34.73	0.883346		48.13	47.52	47.73	47.7933	0.309892
InsP6	51.36	51.16	51.77	51.43	0.310966		50.96	50.96	50.96	50.96	0		37.28	37.28	37.28	37.28	0		47.52	47.52	47.12	47.3867	0.23094
